# Supplementary material for: Recognition of candidate transcription factors related to bilberry fruit ripening by de novo transcriptome and qRT-PCR analyses
Source: Sci Rep. 2018 Jul 2;8:9943. doi: 10.1038/s41598-018-28158-7 (PMC6028583; doi:10.1038/s41598-018-28158-7)
Supplement: Supplementary file 2 — Supplementary Table S1 [file 41598_2018_28158_MOESM2_ESM.xlsx]

## Sheet: Sheet1
Supplementary Table S1. Blast top-hits from NCBI NR database for unigene sequences with cut-off E-value of 1E-5.
SeqName	Description	Length	#Hits	e-Value	sim mean
c119_g1_i1	hydrolase	201	20	4.68e-24	0.9125
c223_g1_i1	BTB POZ domain-containing FBL11 isoform X1	201	20	2.2e-19	0.7285
c614_g1_i1	stomatal closure-related actin-binding 3-like	201	20	1.23e-32	0.998
c621_g1_i1	5 -nucleotidase domain-containing DDB_G0275467 isoform X2	201	20	6.89e-18	0.7325
c1408_g1_i1	cinnamoyl- reductase 2-like	201	20	2.71e-10	0.722
c2065_g1_i2	probable LRR receptor-like serine threonine- kinase RFK1	201	20	5.95e-14	0.8355
c2682_g1_i1	polypyrimidine tract-binding homolog 2	201	20	2.54e-33	0.9385
c2688_g1_i1	hypothetical protein DCAR_008292	201	1	8.78e-06	1
c2773_g1_i1	probable receptor kinase At1g80640	201	20	5.01e-24	0.875
c2789_g1_i1	PREDICTED: uncharacterized protein LOC108196437	201	20	1.25e-09	0.87
c3077_g1_i1	PREDICTED: uncharacterized protein LOC103934920 isoform X3	201	4	3.27e-07	0.55
c3256_g1_i1	exportin-T isoform X1	201	20	5.81e-18	0.829
c3481_g1_i1	phosphoinositide phosphatase SAC3-like	201	20	4.49e-10	0.763
c3720_g1_i1	RCC2 homolog	201	20	3.57e-22	0.801
c3769_g1_i1	PREDICTED: uncharacterized protein LOC107175185	201	5	1.2e-15	0.684
c4048_g1_i1	glycine-rich RNA-binding mitochondrial	201	20	3.28e-10	0.8215
c4302_g1_i1	vesicle-fusing ATPase	201	20	2.38e-16	0.8945
c4735_g1_i1	probable prolyl 4-hydroxylase 6	201	20	2.18e-08	0.906
c4885_g1_i1	non-lysosomal glucosylceramidase	201	20	1.26e-28	0.9565
c4979_g1_i1	cytochrome P450 family	201	20	1.59e-18	0.904
c5661_g1_i1	yrdC domain-containing mitochondrial isoform X1	201	16	5.96e-09	0.7
c7476_g1_i1	plastid division chloroplastic	201	20	1.04e-14	0.795
c7602_g1_i1	glutamate--tRNA cytoplasmic	201	20	9.47e-22	0.97
c7997_g1_i1	probable BOI-related E3 ubiquitin- ligase 3	201	20	3.39e-14	0.7235
c8303_g1_i2	cellulose synthase A catalytic subunit 3 [UDP-forming]	201	20	1.63e-32	0.979
c8357_g1_i2	probably inactive leucine-rich repeat receptor kinase At3g28040	201	20	1.16e-09	0.774
c9347_g1_i1	activator of 90 kDa heat shock ATPase homolog	201	20	6.78e-18	0.984
c10145_g1_i2	CASC3 Barentsz eIF4AIII isoform 1	201	20	2.94e-08	0.932
c10442_g1_i1	MATH domain-containing At5g43560-like	201	5	3.86e-06	0.81
c10611_g1_i4	40S ribosomal S12-like	201	20	1.57e-32	0.991
c10631_g1_i1	squalene epoxidase 3-like	201	20	4.88e-24	0.954
c10638_g2_i1	beta-(1,2)-xylosyltransferase	201	20	1.71e-20	0.8135
c11007_g4_i1	Uncharacterized protein TCM_012889	201	1	2.11e-07	0.9
c11294_g8_i1	transportin-1-like	201	20	2.11e-31	0.9405
c11433_g1_i4	E3 ubiquitin- ligase RING1-like	201	8	2.02e-08	0.6963
c11487_g1_i1	transcriptional corepressor SEUSS-like	201	20	6.72e-16	0.7025
c11963_g3_i3	peroxidase 15-like	201	20	6e-13	0.9355
c12133_g4_i6	gamma-glutamylcyclotransferase At3g02910	201	20	2.87e-15	0.829
c12184_g7_i1	cyclin-dependent kinase C-2-like	201	20	1.31e-39	0.9775
c12256_g1_i8	UPF0183 At3g51130	201	20	1.64e-29	0.933
c12351_g1_i3	heat shock 70 kDa 15-like	201	20	2.13e-39	0.985
c12411_g3_i7	26S protease regulatory subunit 8 homolog A	201	20	7.32e-17	0.996
c12470_g3_i3	ER membrane complex subunit 3-like	201	20	6.03e-18	0.9565
c12512_g2_i11	Eukaryotic translation initiation factor 3 subunit I	201	20	3.09e-23	0.8845
c12658_g1_i1	ROOT INITIATION DEFECTIVE 3-like	201	20	6.49e-27	0.9035
c12681_g2_i7	CBL-interacting serine threonine- kinase 23	201	20	3.51e-28	0.9295
c12710_g1_i5	2,3-dimethylmalate lyase-like isoform X1	201	20	4.26e-10	0.9405
c12759_g2_i5	calnexin homolog 1-like	201	20	7.37e-28	0.958
c12762_g1_i9	Ubiquitin family isoform 1	201	20	1.63e-23	0.88
c12810_g3_i1	KH domain-containing At4g18375	201	20	2.32e-16	0.7585
c12821_g4_i1	SWIM zinc finger family	201	20	8.48e-29	0.927
c12873_g8_i1	translation initiation factor IF- chloroplastic	201	20	4.46e-22	0.95
c12916_g6_i1	5-methyltetrahydropteroyltriglutamate--homocysteine methyltransferase-like	201	20	1.92e-20	0.941
c13125_g1_i1	EIN3-binding F-box 1-like	201	20	1.38e-21	0.805
c13849_g1_i1	DNA polymerase lambda	201	20	9.65e-29	0.8905
c14183_g1_i1	probable amino acid permease 7 isoform X2	201	20	1.19e-34	0.938
c14337_g1_i1	EIN3-binding F-box 1-like	201	20	1.9e-17	0.806
c14631_g1_i1	probable alpha-mannosidase I MNS4	201	20	3.61e-35	0.975
c15135_g1_i1	kinesin FRA1 isoform X2	201	20	9.39e-25	0.9595
c15559_g1_i1	Uncharacterized protein isoform 2	201	20	2.05e-28	0.96
c15793_g1_i1	YABBY 4-like	201	20	6.71e-13	0.706
c15968_g1_i1	subtilisin-like protease	201	20	2.56e-32	0.901
c16042_g1_i1	dol-P-Man:Man(6) c(2)-PP-Dol alpha-1,2-mannosyltransferase	201	20	1.12e-25	0.8905
c16956_g1_i1	PREDICTED: uncharacterized protein LOC104210945 isoform X2	201	20	5e-17	0.728
c17448_g1_i1	probable serine threonine- kinase NAK	201	20	6.76e-20	0.916
c17794_g1_i1	epoxide hydrolase 4-like isoform X1	201	20	3.84e-27	0.758
c19395_g1_i1	hypothetical protein PRUPE_ppa006697mg	201	20	8.48e-14	0.789
c19991_g2_i1	probable receptor-like serine threonine- kinase At5g57670	201	20	1.72e-18	0.96
c20247_g1_i1	phagocytic receptor 1b	201	20	1.07e-16	0.8685
c20368_g1_i1	unnamed protein product	201	20	9.86e-10	0.773
c20412_g1_i1	RNA-binding 1	201	20	5.37e-25	0.7835
c20739_g1_i1	cyclin-D1-1	201	20	5.51e-13	0.7935
c20813_g1_i1	DNA mismatch repair PMS1-like isoform X1	201	20	1.21e-35	0.9725
c21403_g1_i1	probable transaldolase	201	20	1.78e-20	0.9155
c21631_g1_i1	P-loop containing nucleoside triphosphate hydrolases superfamily isoform partial	201	20	1.78e-10	0.8435
c21880_g1_i1	U-box domain-containing 13	201	20	6.25e-31	0.885
c22239_g1_i1	microtubule-associated serine threonine- kinase 3	201	20	1.8e-13	0.8185
c22417_g1_i1	auxin-responsive IAA27-like	201	20	4.42e-26	0.9315
c23005_g1_i1	HVA22 g	201	20	5.95e-09	0.7215
c23006_g1_i1	hypothetical protein PRUPE_ppa021891mg, partial	201	20	1.14e-25	0.8825
c23385_g1_i1	unnamed protein product	201	1	1.72e-09	0.61
c23526_g1_i1	uncharacterized transporter YBR287W-like	201	20	1.02e-30	0.9305
c23531_g1_i1	receptor kinase HAIKU2	201	20	8.84e-19	0.765
c23748_g1_i1	CLK4-associating serine arginine rich isoform X2	201	20	2.09e-11	0.9735
c23784_g1_i1	vacuolar fusion CCZ1 homolog isoform X1	201	20	7.85e-32	0.9055
c23840_g1_i1	probable apyrase 7	201	20	5.02e-13	0.67
c23966_g1_i1	PREDICTED: uncharacterized protein LOC104591706 isoform X2	201	20	1.58e-08	0.735
c24537_g1_i1	cytochrome P450 734A1	201	20	2.12e-24	0.811
c24639_g1_i1	formin 1	201	20	1.74e-22	0.872
c24671_g1_i1	PLASMODESMATA CALLOSE-BINDING PROTEIN 3-like	201	20	4.36e-27	0.8795
c24847_g1_i1	Phospholipase D beta 1	201	20	4.64e-25	0.949
c24892_g1_i1	probable phytol kinase chloroplastic	201	20	1.12e-08	0.8115
c25053_g1_i1	receptor 12	201	20	6.83e-17	0.63
c25109_g1_i1	RNA polymerase II C-terminal domain phosphatase-like 2	201	20	5.29e-23	0.883
c25270_g1_i1	DNA-directed RNA polymerases IV and V subunit 2-like	201	20	1.75e-38	0.961
c25345_g1_i1	BEACH domain-containing C2	201	20	4.45e-14	0.9155
c25397_g1_i1	ethylene response factor 11	201	1	3.44e-06	0.73
c25597_g1_i1	probable helicase MAGATAMA partial	201	20	3.62e-29	0.91
c25710_g1_i1	syndetin isoform X1	201	20	7.83e-09	0.914
c26092_g1_i1	scarecrow 21	201	20	7.41e-23	0.8435
c26199_g1_i1	homeobox ATH1	201	10	8.28e-12	0.591
c26380_g1_i1	probable helicase MAGATAMA 3 isoform X1	201	20	1.3e-31	0.9245
c26918_g1_i1	Niemann-Pick C1 isoform X1	201	20	2.38e-30	0.937
c27335_g1_i1	phytochrome E isoform X2	201	20	1.54e-15	0.7285
c27694_g1_i1	FREE1-like isoform X2	201	20	8.62e-18	0.7685
c27840_g1_i1	40S ribosomal S26-3-like	201	20	7.67e-09	0.9015
c25_g1_i1	BIG GRAIN 1-like A	202	20	4.59e-15	0.781
c300_g1_i1	nucleobase-ascorbate transporter 6	202	20	2.94e-24	0.861
c1037_g1_i1	SPX domain-containing 3	202	20	4.47e-24	0.865
c1568_g1_i1	F-box At1g67340-like	202	20	1.67e-15	0.8245
c1931_g1_i1	downstream neighbor of Son	202	20	4.16e-11	0.7455
c2051_g1_i1	glutamate synthase 1 [NADH] chloroplastic isoform X1	202	20	1.95e-36	0.98
c2303_g1_i1	ATPase family AAA domain-containing 1-A isoform 1	202	20	1.82e-11	0.7305
c3208_g1_i1	14 kDa proline-rich -like	202	20	2.73e-18	0.882
c4473_g1_i1	TPRXL isoform X1	202	20	1.43e-13	0.719
c4514_g1_i1	5 -3 exoribonuclease 4	202	20	3.78e-11	0.8165
c5282_g1_i1	probable beta-1,3-galactosyltransferase 2 isoform X1	202	20	3.22e-24	0.8195
c5830_g1_i1	7-deoxyloganetin glucosyltransferase-like	202	20	2.29e-11	0.6875
c6253_g1_i1	ABC transporter A family member 2-like	202	20	5.38e-22	0.858
c6978_g1_i1	TBC domain-containing partial	202	20	1.37e-25	0.814
c7805_g1_i3	Cyclin- isoform 2	202	20	6.97e-21	0.8285
c8019_g1_i1	40S ribosomal S15a-1	202	20	1.04e-41	1
c8647_g1_i1	Werner Syndrome-like exonuclease	202	20	6.68e-21	0.751
c8651_g1_i3	TPR superfamily	202	20	1.71e-19	0.894
c9891_g1_i2	chlorophyll a-b binding chloroplastic	202	20	9.86e-16	0.746
c9972_g2_i1	argonaute 4-like	202	20	1.67e-24	0.912
c10087_g1_i1	Heat shock 81-1	202	20	1.23e-38	0.975
c10357_g1_i3	short-chain dehydrogenase reductase family 42E member 1	202	20	1.61e-26	0.966
c11564_g8_i1	peptidyl-prolyl cis-trans isomerase CYP63 isoform X3	202	3	6.52e-06	0.88
c11673_g4_i1	serine arginine-rich splicing factor RS41-like isoform X1	202	20	2.76e-08	0.8835
c11710_g1_i1	N-alpha-acetyltransferase auxiliary subunit	202	20	2.47e-24	0.939
c11758_g5_i6	auxin response factor 1	202	20	9.19e-16	0.8505
c11777_g2_i1	CBL-interacting serine threonine- kinase 9-like	202	20	1.19e-34	0.939
c11856_g1_i1	caffeoylshikimate esterase-like	202	20	4.25e-20	0.9225
c11876_g1_i2	arogenate dehydratase prephenate dehydratase chloroplastic-like	202	20	3.34e-17	0.949
c11920_g6_i9	proline synthase co-transcribed bacterial homolog -like	202	20	1.09e-21	0.865
c12006_g1_i2	PREDICTED: uncharacterized protein LOC107840422	202	4	1.24e-07	0.8625
c12072_g1_i7	SUMO-conjugating enzyme SCE1	202	20	5.23e-11	0.8095
c12217_g2_i3	beta-lactamase 2 isoform X3	202	20	1.99e-31	0.8935
c12298_g7_i2	transmembrane 214	202	20	2.78e-17	0.816
c12299_g1_i1	Sterol regulatory element-binding cleavage-activating	202	20	5.05e-18	0.798
c12320_g1_i7	ubiquitin partial	202	20	7.82e-16	1
c12409_g1_i8	peroxidase 4-like	202	20	5.04e-10	0.8955
c12510_g4_i1	sterol 3-beta-glucosyltransferase UGT80A2-like isoform X1	202	20	1.2e-30	0.9345
c12594_g2_i7	beta-amylase chloroplastic	202	20	7.01e-13	0.9415
c12746_g1_i1	NRT1 PTR FAMILY -like	202	20	7.48e-19	0.854
c12793_g1_i6	ABC transporter C family member 15 isoform X2	202	20	9.09e-10	0.9395
c12851_g1_i1	sericin 1 isoform X3	202	3	2.35e-06	0.8133
c12892_g3_i5	phenylalanine ammonia-lyase	202	20	6.51e-17	0.9175
c12914_g3_i7	40S ribosomal S12	202	20	3.09e-07	0.956
c12987_g1_i1	thioredoxin chloroplastic	202	20	6.65e-24	0.914
c13082_g1_i1	vacuolar cation proton exchanger 3-like	202	20	5.41e-37	0.9795
c13187_g1_i1	multiple C2 and transmembrane domain-containing 1-like	202	20	1.13e-32	0.941
c13219_g1_i1	PREDICTED: uncharacterized protein LOC101294433	202	20	7.41e-18	0.8085
c13328_g1_i1	CSC1 RXW8	202	20	1.13e-25	0.8455
c13418_g1_i1	argonaute 5	202	20	1.36e-27	0.8465
c13608_g1_i1	DNA-directed RNA polymerase II subunit RPB1-like	202	20	3.62e-11	0.633
c14301_g1_i1	endonuclease exonuclease phosphatase family	202	20	3.94e-30	0.956
c14312_g1_i1	anaphase-promoting complex subunit 7	202	20	7.32e-19	0.8235
c14504_g1_i1	serine threonine- kinase rio1-like	202	20	2.97e-09	0.7765
c14963_g1_i1	CHROMATIN REMODELING 4	202	20	5.98e-19	0.794
c15164_g1_i1	EFFECTOR OF TRANSCRIPTION 2-like	202	7	3.06e-07	0.6643
c15729_g1_i1	transducin-related family	202	20	3.34e-33	0.9415
c15736_g1_i1	ubiquitin carboxyl-terminal hydrolase 27-like isoform X1	202	20	2.59e-25	0.829
c15797_g1_i1	Nitrogen regulatory PII-like isoform 2	202	15	1.98e-09	0.7447
c15872_g1_i1	DNA topoisomerase 3-beta isoform X2	202	20	5.59e-31	0.9415
c15893_g1_i1	NRT1 PTR FAMILY -like	202	20	4.57e-30	0.9355
c16337_g1_i1	flug	202	20	1.71e-33	0.886
c16377_g1_i1	diacylglycerol kinase 2	202	20	9.85e-13	0.7385
c16825_g1_i1	GATA transcription factor 5-like	202	19	1.05e-11	0.7584
c16943_g1_i1	chaperone chloroplastic	202	20	3.99e-34	0.987
c17279_g1_i1	PHOTOPERIOD-INDEPENDENT EARLY FLOWERING 1 isoform X1	202	20	2.01e-16	0.799
c17968_g1_i1	serine threonine- kinase D6PKL1-like	202	20	8.38e-29	0.9175
c17997_g1_i1	ubiquitin carboxyl-terminal hydrolase 25	202	20	3.41e-26	0.8905
c18111_g1_i1	adenylate isopentenyltransferase	202	20	2.04e-15	0.6855
c18138_g1_i1	nitric oxide synthase	202	20	1.49e-21	0.853
c18149_g1_i1	unnamed protein product	202	1	7.93e-06	0.53
c18230_g1_i1	pumilio homolog 2-like	202	20	2.02e-22	0.7955
c18253_g1_i1	nuclease HARBI1	202	20	4.17e-27	0.838
c18564_g1_i1	NADH dehydrogenase subunit 2 (mitochondrion)	202	20	2.49e-28	0.971
c18816_g1_i1	NRT1 PTR FAMILY -like	202	20	1.2e-32	0.8705
c18820_g1_i1	DNA excision repair ERCC-1	202	15	1.05e-07	0.7553
c19307_g1_i1	disease resistance At3g14460	202	11	2.43e-07	0.6764
c19318_g1_i1	eukaryotic translation initiation factor 4G	202	11	1.53e-09	0.6727
c19323_g1_i1	serine threonine- kinase Nek5	202	20	8.2e-24	0.927
c19832_g1_i1	serine threonine- kinase HT1-like isoform X2	202	20	1.9e-40	1
c19861_g1_i1	probable anion transporter 5	202	20	2.51e-11	0.9415
c20040_g1_i1	lipoxygenase	202	20	8.97e-33	0.9165
c20622_g1_i1	copper amine enzyme domain	202	20	2.13e-33	0.949
c20958_g1_i1	GDSL esterase lipase 7	202	20	6.76e-19	0.701
c21465_g1_i1	nuclease HARBI1	202	20	1.02e-14	0.667
c21471_g1_i1	beta-glucosidase 17-like	202	20	9.74e-17	0.798
c21561_g1_i1	U-box domain-containing 9	202	20	5.58e-17	0.8095
c21605_g1_i1	malate dehydrogenase	202	20	1.94e-30	0.9155
c21625_g1_i1	NRT1 PTR FAMILY	202	20	2.17e-25	0.8485
c21904_g1_i1	photosynthetic NDH subunit of lumenal location chloroplastic	202	20	1.85e-25	0.8115
c22120_g1_i1	NPL4 2	202	7	4.85e-07	0.8671
c22234_g1_i1	embryo yellow partial	202	20	1.55e-12	0.8455
c22664_g1_i1	RPM1-interacting 4-like	202	1	6.96e-06	0.72
c23004_g1_i1	alcohol dehydrogenase-like 6	202	20	6.24e-28	0.9325
c23237_g1_i1	Oxysterol-binding 5	202	20	9.37e-22	0.876
c23300_g1_i1	transferring glycosyl group transferase	202	20	4.13e-23	0.7945
c23459_g1_i1	exocyst complex component EXO70B1	202	20	4.16e-19	0.8335
c23716_g1_i1	ABC transporter C family member 3-like	202	20	7.47e-34	0.962
c24226_g1_i1	15-cis-phytoene chloroplastic chromoplastic	202	20	1.08e-09	0.79
c24369_g1_i1	TBP-associated factor 5	202	20	1.31e-25	0.8645
c24455_g1_i1	phosphoribosylaminoimidazole chloroplastic isoform X1	202	20	1.03e-22	0.955
c24810_g1_i1	glycerophosphodiester phosphodiesterase chloroplastic-like	202	20	1.62e-16	0.8415
c24912_g1_i1	homeobox SBH1	202	20	6.11e-41	1
c25150_g1_i1	phospholipid-transporting ATPase 2	202	20	4.11e-36	0.937
c25500_g1_i1	glycosyltransferase 7	202	1	7.33e-06	0.56
c25556_g1_i1	PREDICTED: uncharacterized protein LOC107894697	202	6	1.07e-07	0.695
c26036_g1_i1	Zinc finger with UFM1-specific peptidase domain	202	20	5.75e-32	0.9015
c26077_g1_i1	mitogen-activated kinase 9	202	20	4.58e-46	1
c26304_g1_i1	glutamate-rich WD repeat-containing 1	202	20	6.87e-32	0.9465
c26369_g1_i1	DNA polymerase I chloroplastic mitochondrial	202	20	6.85e-38	0.997
c26567_g1_i1	splicing factor 3B subunit 3-like	202	20	1.47e-17	0.6955
c26606_g1_i1	Violaxanthin de-epoxidase-related	202	20	3.92e-38	0.9515
c26657_g1_i1	RADIALIS-like 3	202	20	2.77e-17	0.7715
c26658_g1_i1	transmembrane 9 superfamily member 3	202	20	8.24e-25	0.8055
c26969_g1_i1	pentatricopeptide repeat-containing mitochondrial-like	202	20	9.37e-38	0.9605
c26977_g1_i1	nuclear pore complex GP210	202	20	3.34e-19	0.7515
c27393_g1_i1	probably inactive leucine-rich repeat receptor kinase At5g06940	202	20	6.49e-26	0.8815
c27826_g1_i1	MATH domain-containing At5g43560-like	202	20	1.9e-33	0.965
c27875_g1_i1	glutamyl-tRNA reductase chloroplastic-like	202	20	7.21e-40	0.99
c28105_g1_i1	coiled-coil domain-containing SCD2	202	20	5.06e-16	0.8675
c178_g1_i1	ARF guanine-nucleotide exchange factor GNOM-like	203	20	1.31e-31	0.8465
c327_g1_i1	ribosome biogenesis GTPase	203	20	1.24e-37	0.9255
c529_g1_i1	zinc finger BED domain-containing RICESLEEPER 2-like	203	20	2.99e-09	0.705
c797_g1_i1	heterogeneous nuclear ribonucleo H2 isoform X2	203	20	1.06e-27	0.871
c980_g1_i1	probable calcium-binding CML49	203	20	2.67e-32	0.9265
c1196_g1_i1	ribosomal biogenesis LAS1L-like	203	20	1.72e-22	0.914
c1277_g1_i1	Sulfate thiosulfate import ATP-binding	203	17	5.42e-07	0.7035
c1601_g1_i1	hypothetical protein GUITHDRAFT_104629	203	1	2.59e-06	0.68
c1751_g1_i1	hypothetical protein AALP_AA6G176500	203	20	6.58e-15	0.638
c2021_g1_i1	hypothetical protein CISIN_1g022693mg	203	20	1.48e-40	0.9785
c2114_g1_i1	kinesin FRA1 isoform X1	203	20	3.67e-37	1
c2644_g1_i2	patatin 2	203	20	2.08e-22	0.97
c3559_g1_i1	26S proteasome regulatory subunit RPN13	203	20	2.55e-10	0.6235
c3619_g1_i1	ARM REPEAT PROTEIN INTERACTING WITH ABF2	203	20	3.5e-28	0.964
c4170_g1_i1	RNA-binding 25	203	20	8.42e-43	0.9675
c4705_g1_i1	pre-mRNA-processing factor 17-like isoform X3	203	20	2.17e-27	0.951
c5939_g1_i1	ABC transporter G family member 11	203	20	1.34e-23	0.938
c6042_g1_i1	ABC transporter D family member 1	203	20	2.06e-07	0.988
c6176_g1_i2	E3 ubiquitin- ligase UPL1 isoform X1	203	20	8.48e-26	0.9255
c7059_g2_i1	NEP1-interacting 1	203	20	3.94e-23	0.8595
c7882_g1_i1	pentatricopeptide repeat-containing mitochondrial-like	203	20	1.96e-23	0.97
c8041_g1_i1	CW-type zinc-finger	203	20	6.33e-15	0.907
c8805_g1_i1	replication A 70 kDa DNA-binding subunit A	203	20	3.1e-12	0.7345
c8917_g1_i1	probable Ufm1-specific protease	203	20	1.75e-18	0.9985
c8949_g1_i1	endoglucanase 6	203	20	6.94e-32	0.899
c9389_g1_i2	TOC75- chloroplastic-like	203	20	2.33e-08	0.877
c9397_g1_i1	solute carrier family 25 member 44	203	20	8.55e-27	0.9595
c9691_g2_i1	AP-4 complex subunit epsilon	203	13	1.8e-10	0.6954
c10160_g1_i1	aldehyde dehydrogenase family 2 member mitochondrial-like	203	20	6.62e-30	0.9375
c10175_g1_i1	glutaredoxin-C3	203	20	8e-12	0.937
c10571_g1_i3	Protein of unknown function DUF1296, partial	203	20	2.51e-28	0.9185
c10845_g4_i1	HNH endonuclease domain-containing isoform 1	203	20	1.4e-19	0.941
c10895_g1_i3	glycine-rich cell wall structural 1-like	203	8	2.28e-08	0.8025
c10919_g1_i2	auxin-induced 15A-like	203	20	5.55e-25	0.868
c10942_g4_i1	DTW domain-containing	203	20	1.11e-10	0.8545
c11100_g3_i3	SPFH domain band 7 family	203	20	5.76e-12	0.871
c11184_g3_i2	Cak assembly	203	20	2.98e-21	0.7775
c11189_g2_i1	2-methoxy-6-polyprenyl-1,4-benzoquinol mitochondrial-like	203	20	9.38e-10	0.9145
c11387_g2_i2	sucrose synthase 2-like	203	20	5.04e-27	0.8915
c11510_g2_i3	PREDICTED: uncharacterized protein LOC103404604	203	20	6.69e-09	0.988
c11567_g1_i4	cytokinin riboside 5 -monophosphate phosphoribohydrolase LOG8	203	20	5.14e-18	0.856
c11587_g3_i1	Acyl- N-acyltransferases superfamily isoform 1	203	20	4.02e-23	0.88
c11594_g4_i1	E3 ubiquitin- ligase RGLG2-like	203	20	6.98e-38	0.967
c11638_g3_i3	protochlorophyllide-dependent translocon component chloroplastic	203	20	2.23e-32	0.905
c11668_g3_i4	Deoxyhypusine synthase isoform 2	203	3	1.68e-06	0.9
c11795_g4_i1	transcription initiation factor TFIID subunit 4b-like isoform X5	203	20	2.38e-08	0.8225
c12004_g2_i1	probable zinc metalloprotease chloroplastic	203	20	1.01e-32	0.964
c12008_g2_i1	heparanase 1	203	20	3.51e-24	0.852
c12093_g1_i9	vacuole membrane KMS1-like	203	20	9.58e-14	0.947
c12165_g3_i1	V-type proton ATPase catalytic subunit A	203	20	6.83e-30	0.947
c12170_g1_i1	ubiquitin specific protease 12	203	20	8.07e-21	0.812
c12407_g2_i8	uncharacterized GPI-anchored At5g19250-like	203	20	3.72e-09	0.734
c12450_g2_i3	V-type proton ATPase subunit H	203	20	2.31e-30	0.955
c12480_g5_i2	brefeldin A-inhibited guanine nucleotide-exchange 2-like	203	2	6.55e-07	0.85
c12482_g11_i1	Signal transduction histidine hybrid- ethylene sensor isoform 1	203	20	6.02e-22	0.88
c12545_g1_i10	chlorophyll a b binding partial	203	20	4.66e-14	0.9665
c12551_g1_i5	Strubbelig-receptor family 6	203	20	8.15e-25	0.9985
c12557_g3_i4	60S ribosomal L35a-1	203	20	5.41e-33	0.973
c12668_g4_i1	60S ribosomal L23	203	20	3.14e-15	0.9985
c12679_g7_i1	zinc finger CCCH domain-containing 29-like	203	10	2.94e-07	0.634
c12680_g3_i11	non-functional NADPH-dependent codeinone reductase 2-like	203	12	2.56e-09	0.845
c12839_g3_i6	Ras-related Rab- partial	203	20	6.92e-11	0.998
c12849_g1_i7	UDP-glucuronate 4-epimerase 6	203	20	1.34e-07	0.899
c12985_g1_i1	DNA binding	203	20	1.24e-23	0.7575
c13123_g1_i1	regulator of nonsense transcripts UPF2	203	20	1.19e-24	0.887
c13190_g1_i1	Pesticidal crystal cry8Ba	203	20	7.75e-17	0.794
c13381_g1_i1	NADH-ubiquinone oxidoreductase 49 kDa subunit	203	1	4.38e-07	0.85
c13816_g1_i1	F-box kelch-repeat At3g23880-like	203	10	3.6e-07	0.604
c13839_g1_i1	homeobox-leucine zipper GLABRA 2	203	20	2.04e-37	0.9785
c14096_g1_i1	ubiquitin carboxyl-terminal hydrolase 26-like	203	20	8.1e-26	0.813
c14523_g1_i1	E3 ubiquitin- ligase PUB23-like	203	20	1.83e-19	0.8055
c14659_g1_i1	probable leucine-rich repeat receptor kinase At5g49770	203	20	9.6e-17	0.8625
c14776_g1_i1	PI-PLC X domain-containing At5g67130-like	203	20	4.48e-24	0.8175
c15178_g1_i1	probable linoleate 9S-lipoxygenase 5	203	20	4.07e-17	0.769
c15258_g1_i1	hypothetical protein MANES_01G232800	203	20	7.74e-10	0.829
c15264_g1_i1	nuclease HARBI1	203	20	2.59e-22	0.715
c15336_g1_i1	dentin sialophospho	203	20	1.03e-17	0.753
c15771_g1_i1	DNA repair recA homolog mitochondrial-like	203	20	1.64e-27	0.995
c15814_g1_i1	coatomer subunit beta -1-like	203	20	1.33e-13	0.9985
c15916_g1_i1	calcium-binding CML19	203	20	1.87e-09	0.8115
c16432_g1_i1	glutamate synthase 1 [NADH] chloroplastic isoform X1	203	20	8.13e-24	1
c17001_g1_i1	cobalamine-independent methionine partial	203	20	3.97e-28	0.995
c17026_g1_i1	J JJJ2-like	203	20	1.07e-16	0.813
c17144_g1_i1	RST1	203	20	1.03e-30	0.898
c17959_g1_i1	probable alpha-mannosidase I MNS4	203	20	2.69e-09	0.6495
c18013_g1_i1	hypothetical protein MIMGU_mgv1a000631mg	203	20	2.21e-35	0.947
c18070_g1_i1	dnaJ ERDJ2A-like	203	20	5.88e-26	0.8645
c18267_g1_i1	cell division homolog chloroplastic-like	203	20	2.34e-36	1
c18274_g1_i1	probable galacturonosyltransferase 3	203	20	4.08e-11	0.7095
c18300_g1_i1	Pentatricopeptide repeat-containing mitochondrial	203	20	4.2e-28	0.98
c18423_g1_i1	Auxin transporter 3	203	20	2.77e-38	0.9785
c18780_g1_i1	uncharacterized membrane At1g16860-like	203	20	4.32e-20	0.869
c19014_g1_i1	universal stress A	203	20	1.67e-21	0.755
c19270_g1_i1	hypothetical protein, partial	203	20	2.4e-24	0.7825
c19423_g1_i1	SMG7-like isoform X1	203	20	1.45e-12	0.8065
c19520_g1_i1	U-box domain-containing 34-like	203	20	4.95e-31	0.8685
c19983_g1_i1	scarecrow 14	203	20	2.37e-11	0.679
c20325_g1_i1	katanin p80 WD40 repeat-containing subunit B1 homolog isoform X1	203	20	5.15e-13	0.8635
c20703_g1_i1	zinc finger CONSTANS-LIKE 9-like	203	20	1.34e-09	0.7165
c21266_g1_i1	mediator of RNA polymerase II transcription subunit 12 isoform X1	203	20	2.84e-29	0.9295
c21269_g1_i1	topless-related 4-like isoform X2	203	20	6.61e-18	0.894
c21280_g1_i1	ABC transporter C family member 3-like	203	20	1.42e-31	0.8985
c21778_g1_i1	phosphatidylinositol 4-kinase beta 1-like	203	20	1.66e-16	0.994
c22556_g1_i1	Protein of unknown function DUF288	203	20	3.61e-21	0.8115
c22691_g1_i1	probable polygalacturonase	203	20	6.15e-37	0.973
c22969_g1_i1	Pentatricopeptide repeat (PPR) superfamily	203	5	4.81e-06	0.886
c23353_g1_i1	lysM domain receptor-like kinase 4	203	14	9.85e-10	0.8
c23492_g1_i1	delta(7)-sterol-C5(6)-desaturase 1-like	203	20	6.89e-16	0.8185
c23570_g1_i1	molybdenum cofactor sulfurase isoform X3	203	20	1.8e-09	0.7175
c23594_g1_i1	abscisic acid receptor PYL8	203	8	1.35e-07	0.7163
c23605_g1_i1	U-box domain-containing 43-like	203	20	9.46e-11	0.844
c23841_g1_i1	isoform 1	203	20	2.33e-27	0.874
c23944_g1_i1	armadillo repeat-containing kinesin 2	203	20	9.09e-41	1
c23982_g1_i1	dicarboxylate transporter chloroplastic-like	203	20	9.22e-19	0.95
c24115_g1_i1	chorismate mutase	203	20	1.22e-13	0.872
c24135_g1_i1	translation initiation factor IF- chloroplastic	203	20	1.28e-30	0.9295
c24886_g1_i1	phosphatidylinositol 3- root isoform	203	20	1.72e-26	0.838
c25289_g1_i1	phospholipid-transporting ATPase 9	203	20	6.1e-11	0.814
c25586_g1_i1	dof zinc finger -like	203	20	1.03e-29	0.895
c25971_g1_i1	abscisic acid receptor PYL4-like	203	20	4.5e-11	0.9325
c26535_g1_i1	E3 ubiquitin- ligase RNF14	203	20	2.79e-23	0.831
c26950_g1_i1	C3HC zinc finger- isoform 1	203	20	6.03e-16	0.728
c27022_g1_i1	Quasimodo2 like 2 isoform 2	203	20	3.66e-32	0.9335
c27437_g1_i1	1-deoxy-D-xylulose-5-phosphate synthase	203	20	5.98e-34	0.9515
c27591_g1_i1	probable apyrase 7	203	20	2.72e-19	0.7755
c27616_g1_i1	N-acylphosphatidylethanolamine synthase	203	20	8.98e-12	0.85
c27969_g1_i1	transmembrane 184A-like	203	20	1.39e-41	0.965
c28001_g1_i1	DNAJ heat shock N-terminal domain-containing	203	20	1.44e-25	0.7905
c28193_g1_i1	DNA-directed RNA polymerase III subunit 2-like	203	20	9.33e-15	0.982
c152_g1_i1	chitin elicitor receptor kinase 1-like	204	20	7.55e-14	0.8565
c228_g1_i1	probable ADP-ribosylation factor GTPase-activating AGD14	204	20	9.33e-10	0.7805
c456_g1_i1	hypothetical protein MANES_08G035600	204	20	2.35e-22	0.7715
c627_g1_i1	pumilio homolog 1-like	204	20	4.3e-15	0.8545
c966_g1_i1	callose synthase 12-like	204	20	6.05e-16	0.806
c1331_g1_i1	plant intracellular Ras-group-related LRR 5-like	204	20	7.91e-30	0.911
c1860_g1_i1	transmembrane 184B-like	204	20	7.02e-12	0.8015
c1922_g1_i1	ABC transporter G family member 3	204	20	1.22e-33	0.936
c2330_g1_i1	unnamed protein product	204	20	1.54e-16	0.8925
c2630_g1_i1	PREDICTED: uncharacterized protein LOC105635025	204	13	4.93e-07	0.9169
c2671_g1_i1	beta-glucosidase 11-like	204	20	9.66e-19	0.839
c3348_g1_i2	kinase partial	204	20	3.88e-28	0.8595
c8229_g1_i1	trifunctional UDP-glucose 4,6-dehydratase UDP-4-keto-6-deoxy-D-glucose 3,5-epimerase UDP-4-keto-L-rhamnose-reductase RHM1-like	204	20	1.87e-27	0.8495
c8372_g1_i1	Pentatricopeptide repeat (PPR) superfamily isoform 1	204	20	7.24e-16	0.8685
c8549_g1_i1	calcium-dependent kinase 26-like	204	20	9.27e-31	0.926
c9131_g1_i2	methionine aminopeptidase chloroplastic mitochondrial	204	20	6.02e-10	0.768
c9159_g1_i1	probable polyol transporter 4	204	20	9.75e-29	0.957
c9781_g2_i1	glutathione peroxidase chloroplastic	204	20	3.73e-11	0.795
c9845_g2_i2	tubby-like F-box 8	204	20	2e-23	0.8235
c10370_g3_i1	two-component response regulator ARR2-like isoform X1	204	20	5.73e-32	1
c10508_g2_i1	hypothetical protein CICLE_v10022027mg	204	20	2.36e-14	0.749
c10722_g1_i4	probable bifunctional methylthioribulose-1-phosphate dehydratase enolase-phosphatase E1 1	204	20	4.6e-16	0.811
c10905_g2_i1	glutathione S-transferase U17-like	204	20	9.23e-34	0.924
c11095_g2_i3	cold shock 1-like	204	1	7.02e-07	0.66
c11113_g1_i3	glyceraldehyde-3-phosphate dehydrogenase chloroplastic-like	204	6	3.21e-06	0.92
c11161_g1_i1	NAD(H) kinase 1	204	20	1.63e-28	0.9365
c11193_g1_i1	probable GTP diphosphokinase chloroplastic	204	20	7.64e-26	0.9265
c11348_g5_i1	3-oxo-5-alpha-steroid 4-dehydrogenase 2-like	204	20	2.76e-14	0.773
c11463_g1_i2	AP-1 complex subunit mu-2	204	20	4.72e-30	0.958
c11598_g1_i1	magnesium transporter MRS2	204	20	1.03e-17	0.976
c11642_g3_i1	RING-H2 finger ATL47	204	20	7.38e-27	0.866
c11680_g2_i9	probable sugar phosphate phosphate translocator At2g25520	204	20	1.82e-25	0.893
c11801_g1_i2	AAA-type ATPase family	204	2	5.6e-06	1
c11844_g4_i3	PREDICTED: uncharacterized protein LOC105170658	204	20	4.42e-21	0.8355
c11884_g1_i10	PREDICTED: uncharacterized protein LOC105779702	204	1	1.73e-06	0.87
c11930_g4_i2	peter Pan	204	20	9.28e-33	0.998
c12034_g6_i1	ENHANCER OF AG-4 2	204	9	5.38e-10	0.7044
c12045_g2_i3	transmembrane 256 homolog	204	20	7.35e-28	0.943
c12095_g2_i1	cytochrome c1- heme mitochondrial	204	10	2.39e-07	0.724
c12100_g6_i1	probable aldo-keto reductase 2	204	20	7.16e-35	0.9115
c12109_g2_i1	Proteasome subunit beta type-7- partial	204	20	3.15e-09	1
c12125_g3_i1	IQ-DOMAIN 32	204	20	6.98e-16	0.7755
c12353_g3_i1	Translation elongation factor EF1A initiation factor IF2gamma family isoform 4	204	20	2.84e-31	0.919
c12386_g2_i4	V-type proton ATPase catalytic subunit A-like	204	20	7.56e-32	0.9275
c12495_g3_i1	SEC14 cytosolic factor	204	20	2.33e-35	0.9415
c12509_g6_i1	heat shock cognate 80-like	204	20	6.98e-12	0.9965
c12512_g1_i1	N-acetyl-D-glucosamine kinase	204	20	2.19e-18	0.7515
c12531_g5_i2	hypothetical protein BVRB_5g115110	204	1	3.85e-06	0.85
c12538_g3_i8	26S proteasome non-ATPase regulatory subunit 4 homolog	204	20	2.47e-09	0.966
c12548_g6_i1	cornichon homolog 1 isoform X2	204	20	9.61e-13	0.7745
c12611_g2_i1	cytochrome P450 71B25	204	20	9.28e-19	0.773
c12707_g2_i1	MATE efflux family	204	20	3.17e-16	0.874
c12776_g2_i1	sugar carrier C-like	204	20	2.29e-27	0.9325
c12899_g3_i1	4-hydroxy-tetrahydrodipicolinate synthase chloroplastic-like	204	20	1.63e-34	0.9065
c12903_g1_i2	probable aldo-keto reductase 2	204	20	1.6e-22	0.9175
c13401_g1_i1	prohibitin- mitochondrial	204	20	9.64e-21	0.8785
c13980_g1_i1	set1 Ash2 histone methyltransferase complex subunit ASH2	204	20	5.76e-22	0.921
c14268_g1_i1	nucleotide-binding site leucine-rich repeat partial	204	20	1.04e-24	0.77
c14491_g1_i1	inositol phosphorylceramide glucuronosyltransferase 1	204	20	9.67e-17	0.7065
c14627_g1_i1	dynamin-related 1E-like	204	20	4.48e-38	0.996
c15202_g1_i1	copper-transporting ATPase chloroplastic	204	20	2.58e-32	0.9205
c15272_g1_i1	LOB domain-containing 37-like	204	20	3.5e-17	0.7465
c15394_g1_i1	CAS1 domain-containing 1-like	204	20	1.13e-33	0.8815
c15560_g1_i1	histone-lysine N- H3 lysine-9 specific SUVH1-like	204	20	1.9e-35	0.9045
c15568_g1_i1	probable disease resistance At4g27220	204	1	9.85e-06	0.66
c16024_g1_i1	DENN domain and WD repeat-containing SCD1	204	20	7.15e-18	0.824
c16376_g1_i1	pentatricopeptide repeat-containing At3g05240	204	20	1.06e-21	0.7645
c16960_g1_i1	Peptidyl-prolyl cis-trans isomerase PASTICCINO1	204	20	1.88e-16	0.877
c17920_g1_i1	ribosome biogenesis WDR12 homolog	204	20	1.01e-35	0.9555
c18088_g1_i1	probable inactive heme oxygenase chloroplastic	204	20	3.21e-17	0.9185
c19111_g1_i1	heptahelical transmembrane 4-like isoform X1	204	20	5.13e-37	0.945
c19341_g1_i1	unnamed protein product	204	20	4.68e-17	0.7705
c19359_g1_i1	ion channel CASTOR-like isoform X2	204	20	2.05e-19	0.9225
c19600_g1_i1	Initiator tRNA phosphoribosyl transferase family isoform 4	204	20	2.17e-17	0.828
c19722_g1_i1	auxilin 1	204	20	2.54e-24	0.8085
c20379_g1_i1	probable GTP diphosphokinase chloroplastic	204	20	1.35e-09	0.575
c20539_g1_i1	CRS2-associated factor mitochondrial	204	20	3.71e-29	0.913
c20863_g1_i1	PREDICTED: uncharacterized protein LOC100253495 isoform X2	204	20	4.34e-32	0.9275
c20942_g1_i1	PREDICTED: uncharacterized protein LOC104245902	204	20	4.78e-22	0.8575
c20986_g1_i1	TMV resistance N-like	204	10	7.87e-07	0.844
c21010_g1_i1	AP2-like ethylene-responsive transcription factor AIL6	204	20	7.68e-10	0.992
c21726_g1_i1	Switch-associated 70	204	20	7.27e-14	0.803
c22886_g1_i1	baculoviral IAP repeat-containing 7-B-like	204	20	5.17e-26	0.8245
c23145_g1_i1	probable prolyl 4-hydroxylase 7	204	20	1.22e-21	0.871
c23551_g1_i1	BEL1-like homeodomain 9	204	20	4.81e-18	0.7445
c24035_g1_i1	non-specific phospholipase C4-like isoform X2	204	20	5.2e-25	0.865
c24120_g1_i1	Carnitine isoform 1	204	20	4.75e-16	0.8305
c24207_g1_i1	probable serine threonine- kinase GCN2	204	20	1.76e-31	0.908
c24815_g1_i1	non-specific lipid-transfer At2g13820	204	20	2.63e-27	0.8215
c24939_g1_i1	cytokinin oxidase dehydrogenase 6	204	20	2.07e-37	0.905
c25344_g1_i1	AAA-ATPase At2g46620	204	20	5.06e-19	0.889
c25358_g1_i1	Starch synthase 4 isoform 1	204	20	1.24e-19	0.963
c25482_g1_i1	7-deoxyloganetic acid glucosyltransferase-like	204	17	9.96e-08	0.7588
c25980_g1_i1	dnaJ homolog mitochondrial-like	204	20	4.12e-14	0.732
c26115_g1_i1	conserved oligomeric Golgi complex subunit 1-like	204	20	1.18e-33	0.9195
c26172_g1_i1	transcription initiation factor TFIID subunit 12 isoform X1	204	20	2.25e-17	0.691
c26427_g1_i1	probable rhamnogalacturonate lyase B isoform X3	204	6	3.41e-08	0.6917
c26651_g1_i1	neutral ceramidase-like	204	20	7.09e-26	0.868
c26655_g1_i1	SNF1-related kinase regulatory subunit beta-2-like	204	20	2.52e-15	0.8275
c27198_g1_i1	L-type lectin-domain containing receptor kinase -like	204	20	1.97e-18	0.755
c27305_g1_i1	nucleolar 14	204	20	1.42e-10	0.8675
c27448_g1_i1	tubulin--tyrosine ligase 12	204	20	6.06e-24	0.8165
c27708_g1_i1	syntaxin-22-like	204	20	1.82e-09	0.7825
c27785_g1_i1	twinkle homolog chloroplastic mitochondrial	204	20	5.84e-30	0.8985
c27855_g1_i1	Beta-N-acetyl-D-glucosaminide beta-1,4-N-acetylglucosaminyl-transferase	204	20	1.09e-22	0.932
c27861_g1_i1	transmembrane 64-like	204	20	7.73e-20	0.9335
c28011_g1_i1	UDP-galactose transporter 1	204	20	8.91e-28	0.911
c28114_g1_i1	Transposon Ty3-G Gag-Pol poly	204	20	3.46e-22	0.7695
c83_g1_i1	ABC transporter-like family-	205	20	1.98e-14	0.968
c2565_g1_i1	probable serine threonine- kinase DDB_G0280111	205	20	6.01e-27	0.8745
c2624_g1_i1	UPF0496 At3g19330	205	20	9.02e-13	0.842
c2979_g1_i1	short-chain dehydrogenase TIC chloroplastic-like	205	20	1.51e-16	0.8785
c3040_g1_i1	VAN3-binding -like	205	9	3.26e-06	0.9511
c3502_g1_i1	LTV1 homolog	205	20	2.42e-16	0.833
c3754_g1_i1	transcription initiation factor IIF subunit alpha	205	20	1.34e-10	0.6935
c3754_g1_i2	transcription initiation factor IIF subunit alpha	205	20	3.36e-09	0.7
c4358_g1_i1	flap endonuclease GEN-like 1	205	20	8.66e-20	0.7895
c4886_g1_i1	cyclic nucleotide-gated ion channel 2	205	20	2.42e-19	0.9045
c5168_g1_i1	histone-lysine N-methyltransferase SUVR3	205	20	7.11e-37	0.973
c5230_g1_i1	succinate dehydrogenase [ubiquinone] iron-sulfur subunit mitochondrial-like	205	9	2.39e-08	0.7567
c6634_g1_i2	cationic amino acid transporter vacuolar-like	205	5	1.28e-08	0.614
c6905_g1_i1	tyrosine N-monooxygenase-like	205	20	6.57e-16	0.8185
c7169_g1_i1	YLS7	205	20	7.86e-21	0.938
c7705_g1_i1	Emb: isoform partial	205	20	1.68e-37	0.965
c8846_g1_i1	WAT1-related At4g19185-like	205	20	4.64e-16	0.875
c9315_g1_i3	trigger factor Chloroplastic	205	20	1.35e-21	0.903
c9624_g1_i3	CRS2-associated factor chloroplastic	205	20	2.73e-11	0.99
c9835_g1_i2	beta-hexosaminidase 2	205	20	4.64e-29	0.934
c10025_g1_i1	E3 ubiquitin- ligase RHF2A	205	20	2.05e-15	0.9005
c10262_g2_i1	Ribosomal partial	205	2	5.43e-08	0.59
c10632_g1_i2	hypothetical protein PHAVU_002G234700g	205	20	2.8e-19	0.7615
c10970_g1_i2	DA1-related 1	205	20	1.7e-20	0.937
c11149_g4_i2	Chromatin structure-remodeling complex BSH	205	20	3.79e-14	0.898
c11154_g2_i8	60S ribosomal L15	205	20	1.13e-13	0.769
c11353_g3_i3	triacylglycerol lipase 2-like	205	20	4.6e-18	0.853
c11426_g3_i2	pyridoxal biosynthesis	205	20	9.98e-31	1
c11481_g1_i1	Glutathione S-transferase omega-like 1	205	20	1.64e-09	0.679
c12404_g4_i1	Retrovirus-related Pol poly from transposon TNT 1-94	205	10	7.73e-08	0.671
c12405_g2_i1	cellulose synthase E6	205	19	6.33e-09	0.8153
c12418_g4_i6	S19-locus linked F-box 2	205	1	5.11e-06	0.71
c12479_g7_i1	FAR1-related sequence 3 isoform 1	205	20	4.79e-26	0.8395
c12512_g2_i6	magnesium transporter MRS2-4	205	20	2.31e-31	0.9565
c12569_g2_i1	Regulatory NPR1	205	20	5.89e-30	0.915
c12573_g6_i1	glutaredoxin domain-containing cysteine-rich CG12206	205	2	7.65e-06	0.615
c12574_g3_i12	60S ribosomal L29-1-like	205	20	2.38e-16	0.9685
c12715_g3_i1	probable beta-1,3-galactosyltransferase 2 isoform X3	205	20	1.26e-23	0.919
c12840_g1_i1	(DL)-glycerol-3-phosphatase 2	205	20	1.11e-15	0.89
c13088_g1_i1	ATP-dependent RNA helicase DHX36	205	20	2.33e-21	0.807
c13325_g1_i1	serine threonine- kinase HT1-like	205	15	5.64e-10	0.798
c14091_g1_i1	cyclic nucleotide-gated ion channel 18	205	20	1.27e-22	0.8585
c14189_g1_i1	ethanolamine-phosphate partial	205	20	1.22e-09	1
c14452_g1_i1	mitochondrial succinate-fumarate transporter 1	205	20	9.37e-20	0.939
c15099_g1_i1	RNA pseudouridine synthase chloroplastic isoform X1	205	20	3.71e-26	0.944
c15167_g1_i1	CCA tRNA nucleotidyltransferase 2	205	20	1.54e-20	0.805
c15521_g1_i1	partial	205	20	1.2e-40	0.9955
c15530_g1_i1	lysine histidine transporter-like 8	205	20	7.04e-22	0.899
c15578_g1_i1	Transducin WD40 repeat-like superfamily isoform 4	205	20	8.5e-39	0.9745
c15617_g1_i1	RNA polymerase II largest partial	205	20	1.9e-30	0.9125
c15801_g1_i1	probable LRR receptor-like serine threonine- kinase At5g45780 isoform X2	205	20	2.84e-30	0.9465
c16248_g1_i1	DEAD-box ATP-dependent RNA helicase 18	205	20	9.36e-26	0.9025
c16348_g1_i1	deoxynucleoside triphosphate triphosphohydrolase SAMHD1 homolog	205	20	3.68e-24	0.791
c16442_g1_i1	callose synthase 3	205	20	4.12e-29	0.9085
c16466_g1_i1	calmodulin binding	205	5	6.3e-09	0.778
c16914_g1_i1	pentatricopeptide repeat-containing -like	205	20	1.19e-18	0.737
c17921_g1_i1	cytochrome P450 71A1-like	205	20	3.21e-33	0.9395
c18118_g1_i1	PREDICTED: uncharacterized protein LOC108199439	205	20	5.83e-17	0.8
c18190_g1_i1	F-box kelch-repeat At3g23880-like	205	20	9.95e-14	0.6875
c18252_g1_i1	mediator of RNA polymerase II transcription subunit 8 isoform X1	205	20	7.21e-30	0.9005
c18276_g1_i1	GPI transamidase component PIG-T	205	20	1.07e-31	0.91
c18345_g1_i1	peptidyl serine alpha-galactosyltransferase	205	20	1.33e-32	0.8895
c18454_g1_i1	kinesin NACK1	205	18	6.92e-11	0.6406
c18642_g1_i1	phosphatidylinositol 3,4,5-trisphosphate 3-phosphatase and dual-specificity phosphatase PTEN [Tarenaya hassleriana]	205	20	8.07e-30	0.887
c18661_g1_i1	P-loop NTPase domain-containing LPA1 homolog 2-like	205	20	6.72e-36	0.972
c18995_g1_i1	UDP-sugar transporter DDB_G0278631 isoform X2	205	20	7.71e-18	0.9235
c19235_g1_i1	inter-alpha-trypsin inhibitor heavy chain H3-like isoform X1	205	20	3.66e-21	0.76
c19730_g1_i1	Erythroid differentiation-related factor 1	205	20	1.02e-20	0.7265
c19820_g1_i1	probable glutathione S-transferase	205	20	2.24e-24	0.8075
c20481_g1_i1	inositol-phosphate phosphatase	205	20	3.57e-09	0.681
c20523_g1_i1	protease Do-like 14	205	20	1.44e-11	0.636
c20582_g1_i1	PIN-LIKES 6-like	205	20	3.1e-16	1
c20583_g1_i1	AT-hook motif nuclear-localized 10 isoform X3	205	20	1.14e-12	0.7
c21003_g1_i1	pre-mRNA-processing-splicing factor 8	205	20	1.66e-14	0.962
c21298_g1_i1	A-kinase anchor 17A	205	13	8.53e-09	0.8562
c21964_g1_i1	probable indole-3-acetic acid-amido synthetase	205	20	6.59e-13	0.94
c22489_g1_i1	dnaJ ERDJ2A-like	205	20	6.07e-24	0.906
c22798_g1_i1	kDa class VI heat shock	205	20	4.34e-21	0.8015
c22931_g1_i1	hypothetical protein MANES_12G144600	205	20	4.38e-19	0.794
c23574_g1_i1	TMV resistance N-like	205	20	1.63e-09	0.7925
c23656_g1_i1	CCLS partial	205	20	4.14e-37	0.9955
c23756_g1_i1	PREDICTED: uncharacterized protein LOC105163002	205	17	1.04e-09	0.7612
c23805_g1_i1	MACPF domain-containing NSL1	205	20	7.74e-31	0.9145
c23923_g1_i1	UXT homolog	205	20	4.73e-19	0.984
c24018_g1_i1	SET DOMAIN GROUP 40	205	20	5.23e-14	0.795
c24401_g1_i1	pentatricopeptide repeat-containing At5g43820	205	20	1.25e-29	0.8085
c24993_g1_i1	uncharacterized membrane	205	7	1.79e-06	0.9743
c25210_g1_i1	disease resistance At4g27190-like isoform X1	205	20	1.3e-08	0.679
c25442_g1_i1	yippee-like At4g27745	205	20	8.5e-29	0.9245
c25842_g1_i1	NETWORKED 1D	205	20	1.96e-12	0.7345
c25850_g1_i1	#NAME?	205	20	9.23e-13	0.827
c26015_g1_i1	CTL DDB_G0274487	205	20	1.57e-22	0.884
c26118_g1_i1	PREDICTED: uncharacterized protein LOC101300806	205	20	2.05e-27	0.81
c26530_g1_i1	SMG7L	205	20	4.52e-15	0.689
c26905_g1_i1	GTP-binding homolog	205	20	2.3e-38	0.999
c27078_g1_i1	S-adenosyl-L-methionine:carboxyl methyltransferase family	205	6	4.13e-07	0.7483
c27472_g1_i1	BTB POZ domain-containing At5g47800 isoform X1	205	20	5.18e-15	0.881
c28020_g1_i1	RNA polymerase II largest partial	205	20	8.44e-30	0.9895
c28220_g1_i1	probable indole-3-pyruvate monooxygenase YUCCA10	205	20	5.13e-17	0.897
c28227_g1_i1	PREDICTED: uncharacterized protein LOC107842697	205	14	1.14e-09	0.8493
c682_g1_i1	ATPase family AAA domain-containing 3	206	20	2.83e-14	0.913
c1051_g1_i1	nuclear pore complex NUP98A	206	20	3.18e-11	0.7545
c1178_g1_i1	hypothetical protein ABT39_MTgene5020 (mitochondrion)	206	2	1.63e-20	0.955
c1575_g1_i2	transferase CAF17 mitochondrial	206	20	9.27e-21	0.991
c1727_g1_i1	translation initiation factor IF- chloroplastic	206	20	1.43e-24	0.8985
c1834_g1_i1	auxin-induced 15A-like	206	20	2.33e-10	0.892
c2084_g1_i2	hypothetical protein MANES_02G163400	206	20	3.05e-12	0.9505
c2184_g1_i1	transcription repressor OFP1	206	1	7.9e-07	0.6
c2677_g1_i1	fimbrin-1-like	206	20	8.45e-33	0.911
c3534_g1_i1	Core-2 I-branching beta-1,6-N-acetylglucosaminyltransferase family	206	20	1.32e-28	0.964
c4232_g1_i1	E3 ubiquitin- ligase UPL1-like	206	20	2.39e-15	0.7405
c4818_g1_i1	Vesicle-fusing ATPase	206	20	4.59e-34	0.971
c7047_g1_i1	cytochrome P450 81E8-like	206	20	1.24e-21	0.7685
c8149_g1_i2	vesicle transport v-SNARE 12	206	20	6.03e-28	0.9065
c9557_g1_i2	kinesin-13A isoform X2	206	20	8.71e-20	0.8085
c9670_g2_i1	mitogen-activated kinase 4-like	206	20	5.72e-40	0.983
c9941_g1_i3	eukaryotic translation initiation factor isoform 4G-1-like	206	20	1.7e-18	0.8305
c10422_g3_i1	insulin degrading enzyme	206	20	2.47e-09	0.797
c10722_g1_i6	probable bifunctional methylthioribulose-1-phosphate dehydratase enolase-phosphatase E1 1	206	20	3.21e-16	0.896
c10765_g1_i2	5 -adenylylsulfate reductase-like 5	206	20	3.05e-15	0.7705
c11066_g2_i6	MID1-COMPLEMENTING ACTIVITY 1	206	20	2.42e-06	0.966
c11202_g1_i2	ATP sulfurylase chloroplastic-like	206	20	6.51e-23	0.9865
c11278_g2_i2	zinc finger	206	4	1.25e-17	0.7925
c11343_g6_i3	basic 7S globulin-like	206	20	4.83e-11	0.7925
c11467_g1_i9	ubiquitin-like modifier-activating enzyme atg7	206	20	5.7e-26	0.959
c11622_g6_i1	SOSS complex subunit B homolog	206	20	3.95e-24	0.899
c11624_g4_i9	universal stress A	206	20	8.46e-29	0.9355
c11776_g3_i3	PREDICTED: uncharacterized protein LOC104216465	206	20	1.21e-20	0.8275
c11782_g5_i1	importin subunit beta-1-like	206	20	2.31e-08	0.872
c11791_g2_i1	Ubiquitin ligase isoform 1	206	20	8.41e-22	0.852
c11811_g1_i6	116 kDa U5 small nuclear ribonucleo component-like	206	20	8.2e-18	0.9985
c11968_g1_i3	mitochondrial outer membrane porin 2-like	206	20	1.52e-12	0.9365
c12004_g6_i1	alpha- partial	206	20	1.88e-27	0.9985
c12106_g1_i5	calcineurin subunit B-like	206	20	2.97e-10	0.8625
c12299_g5_i1	60S ribosomal L34	206	20	1.61e-20	1
c12442_g4_i2	AC009273_16ESTs gb	206	20	4.71e-27	0.9085
c12444_g5_i1	histone acetyltransferase HAC1-like	206	20	5.92e-40	0.982
c12454_g5_i2	malate partial	206	20	1.08e-35	0.984
c12459_g4_i7	probable methyltransferase PMT2	206	20	8.7e-18	0.9385
c12499_g6_i1	DUF21 domain-containing At4g14240-like	206	20	2.61e-23	0.966
c12500_g5_i4	probable methyltransferase PMT3	206	20	1.5e-22	0.905
c12677_g4_i1	WW domain-containing	206	20	4.77e-32	0.862
c12692_g6_i1	nudix hydrolase chloroplastic-like	206	20	9.61e-28	0.8935
c12741_g8_i1	unnamed protein product	206	3	8.19e-07	0.78
c12775_g2_i3	phosphoenolpyruvate carboxylase	206	20	3e-31	0.9625
c12809_g4_i1	phosphatidylinositol 4-phosphate 5-kinase 1-like	206	20	6.08e-38	0.9755
c12830_g4_i1	60S ribosomal L7-2	206	20	8.67e-36	0.899
c12879_g9_i1	secoisolariciresinol dehydrogenase-like	206	20	2.11e-25	0.8295
c12880_g2_i6	Glucose-6-phosphate dehydrogenase 2 isoform 2	206	20	6.26e-26	0.973
c13157_g1_i1	E3 ubiquitin ligase BIG BROTHER	206	20	1.67e-30	0.908
c13651_g1_i1	histone deacetylase 2	206	20	1.43e-33	0.885
c14281_g1_i1	pentatricopeptide repeat-containing mitochondrial-like	206	20	3.87e-10	0.691
c15284_g1_i1	pentatricopeptide repeat-containing At2g15980	206	20	2.59e-23	0.807
c15291_g1_i1	inactive beta-amylase chloroplastic	206	20	1.49e-30	0.8405
c15315_g1_i1	regulator of nonsense transcripts 1 homolog	206	20	1.48e-41	1
c15769_g1_i1	serine threonine- kinase PBS1	206	20	5.83e-21	0.8875
c15864_g1_i1	phosphatidylinositol glycan anchor biosynthesis class U -like isoform X2	206	20	2.4e-27	0.944
c15928_g1_i1	shikimate O-hydroxycinnamoyltransferase-like	206	20	1.83e-19	0.741
c16266_g1_i1	FAR1-RELATED SEQUENCE 5-like	206	20	3.82e-20	0.7595
c16618_g1_i1	serine threonine- kinase SMG1-like	206	20	4.31e-12	0.898
c16814_g1_i1	glucose-1-phosphate adenylyltransferase large subunit chloroplastic amyloplastic	206	20	4.52e-31	0.895
c17098_g2_i1	hypothetical protein L484_013490	206	20	1.13e-25	0.946
c17110_g1_i1	GTP-binding At2g22870	206	20	1.41e-24	0.8335
c17572_g1_i1	PREDICTED: uncharacterized protein LOC104585995 isoform X2	206	6	1.27e-09	0.5817
c17800_g1_i1	cleavage and polyadenylation specificity	206	20	3.24e-12	0.625
c18072_g1_i1	nodal modulator 1	206	20	2.27e-27	0.821
c18121_g1_i1	xyloglucan galactosyltransferase KATAMARI1 homolog	206	20	7.66e-10	0.634
c18357_g1_i1	probable inactive receptor kinase At3g56050	206	20	4.55e-35	0.923
c18736_g1_i1	microtubule-associated TORTIFOLIA1	206	20	1.12e-26	0.9005
c19003_g1_i1	alpha-xylosidase 2	206	20	4.33e-38	0.944
c19156_g1_i1	leucine-rich repeat receptor-like serine threonine- kinase At1g17230	206	20	6.98e-31	0.9075
c19157_g1_i1	armadillo repeat-containing 3	206	20	2.16e-28	0.855
c19382_g1_i1	probable inactive ATP-dependent zinc metalloprotease FTSHI chloroplastic	206	20	7.01e-20	0.877
c19774_g1_i1	Glucan endo-1,3-beta-glucosidase 7	206	20	1.25e-26	0.936
c20601_g1_i1	Guanylate-binding family isoform 2	206	20	1.65e-12	0.7755
c20887_g1_i1	Alpha beta-Hydrolases superfamily	206	20	1.15e-28	0.8485
c22777_g1_i1	Protein of unknown function DUF868, plant	206	9	1.77e-07	0.9467
c23607_g1_i1	ENTH VHS family isoform 1	206	8	3.05e-06	0.92
c23953_g1_i1	probable linoleate 9S-lipoxygenase 5	206	20	1.05e-15	0.894
c24049_g1_i1	RING FYVE PHD zinc finger superfamily	206	20	2.23e-15	0.7395
c24079_g1_i1	Pentatricopeptide repeat-containing	206	20	5.86e-23	0.775
c24140_g1_i1	arginine N-methyltransferase	206	20	5.16e-18	0.7405
c24183_g1_i1	SUPPRESSOR OF MAX2 1-like	206	20	7.07e-23	0.8335
c24312_g1_i1	clavata3 esr-related 12 family	206	20	2.68e-15	0.736
c24443_g1_i1	RNA polymerase-associated CTR9 homolog	206	20	3.27e-18	0.9195
c24543_g1_i1	Nucleic acid-binding s superfamily isoform 2	206	19	3.17e-14	0.6784
c24706_g1_i1	glycylpeptide N-tetradecanoyltransferase	206	1	6.71e-06	0.78
c24927_g1_i1	NRT1 PTR FAMILY -like	206	20	4.8e-36	0.9385
c25122_g1_i1	pleiotropic drug resistance 2-like	206	20	2.5e-29	0.902
c25178_g1_i1	PREDICTED: uncharacterized protein LOC107011226 isoform X2	206	20	1.13e-14	0.824
c25695_g1_i1	auxin-resistance partial	206	20	3.06e-31	0.921
c25800_g1_i1	S3 self-incompatibility locus-linked pollen	206	20	7.3e-25	0.974
c26308_g1_i1	mediator of RNA polymerase II transcription subunit 34 isoform X1	206	20	8.42e-19	0.788
c26398_g1_i1	crocetin chloroplastic-like	206	20	1.63e-27	0.767
c26479_g1_i1	1-aminocyclopropane-1-carboxylate oxidase homolog 3-like	206	20	4.81e-17	0.811
c26501_g1_i1	translocase subunit chloroplastic isoform X1	206	20	2.09e-32	0.968
c26849_g1_i1	dammarenediol partial	206	20	8.38e-29	0.8795
c27274_g1_i1	PREDICTED: uncharacterized protein At4g26450-like isoform X2	206	20	2.82e-17	0.865
c27460_g1_i1	conserved oligomeric Golgi complex subunit 3 isoform X1	206	20	8.93e-29	0.861
c27585_g1_i1	zinc phosphodiesterase ELAC 2-like isoform X1	206	20	1e-27	0.843
c27720_g1_i1	ACT domain-containing ACR8-like	206	20	3.47e-25	0.8085
c27876_g1_i1	mitochondrial transcription termination factor family	206	14	3.3e-09	0.7443
c28226_g1_i1	anaphase-promoting complex subunit 2	206	20	2.12e-35	0.9495
c208_g1_i1	DDT domain-containing PTM	207	20	1.3e-16	0.88
c390_g1_i1	CPR-5	207	20	7.15e-16	0.6545
c652_g1_i1	3-ketoacyl- synthase 11-like	207	20	4.56e-21	0.7925
c1207_g1_i1	probable methionine--tRNA ligase	207	20	1.71e-36	0.975
c1761_g1_i2	tryptophan partial	207	20	4.29e-30	0.922
c1972_g1_i1	Serine threonine- kinase HT1	207	20	8.46e-28	0.976
c2827_g1_i1	Uncharacterized protein isoform 1	207	20	3.3e-19	0.7425
c3124_g1_i1	centromere O isoform X3	207	20	5.92e-26	0.8465
c3697_g1_i1	RAN GTPase-activating 1	207	20	5.02e-23	0.908
c3743_g1_i1	chaperone chloroplastic	207	20	3.32e-26	0.969
c4293_g1_i1	F-box At3g07870-like	207	4	1.08e-06	0.6125
c4653_g1_i1	F-box SKIP1-like	207	20	1.25e-25	0.81
c5517_g1_i3	tRNA threonylcarbamoyladenosine dehydratase isoform X1	207	20	1.18e-08	1
c5752_g1_i1	chloroplast omega-3 fatty acid desaturase	207	3	9.85e-09	0.7467
c6272_g1_i1	SYS1 homolog	207	20	9.75e-33	0.9395
c7118_g1_i2	enhancer of mRNA-decapping 4-like	207	8	1.76e-06	0.7938
c7650_g1_i1	hypothetical protein VP01_293g5	207	2	2.94e-07	0.935
c7865_g1_i1	TLD-domain containing nucleolar isoform 2	207	20	3.59e-11	0.719
c8230_g1_i1	uncharacterized membrane At1g16860-like	207	20	2.79e-25	0.915
c9943_g1_i2	acyl- thioesterase 2-like	207	20	3.19e-20	0.963
c10665_g1_i2	pre-mRNA-splicing factor SPF27 homolog	207	20	1.13e-14	0.843
c10799_g8_i2	F-box At4g18380-like	207	20	3.18e-12	0.7155
c11227_g2_i3	E3 ubiquitin- ligase RNF25 isoform X2	207	20	1.16e-26	0.896
c11389_g4_i1	calcium-dependent kinase 1-like	207	20	2.74e-11	0.897
c11585_g2_i1	dihydrolipoyllysine-residue succinyltransferase component of 2-oxoglutarate dehydrogenase complex mitochondrial-like	207	20	3.96e-11	0.939
c11622_g1_i2	cryptochrome partial	207	5	6.13e-06	0.932
c11766_g1_i2	methionine--tRNA partial	207	8	2.33e-10	0.6825
c11783_g1_i3	ABC transporter C family member 10-like	207	20	2.11e-21	0.8965
c11805_g2_i1	ALA-interacting subunit 3-like	207	20	1.39e-38	0.955
c11897_g4_i3	SAL1 phosphatase-like	207	20	1.63e-17	0.855
c11907_g3_i1	SAC3 family A isoform X1	207	20	5.62e-28	0.891
c12022_g1_i7	Kinase family isoform 1	207	20	3.2e-15	0.9575
c12030_g5_i4	phytanoyl- dioxygenase	207	20	2.33e-21	0.8395
c12048_g7_i1	uncharacterized membrane sll0875	207	20	2.81e-17	0.922
c12049_g3_i4	pleckstrin homology domain-containing 1-like	207	20	1.02e-30	0.911
c12091_g5_i6	formate mitochondrial	207	20	5.77e-29	0.9755
c12269_g5_i2	homogentisate geranylgeranyltransferase-like	207	20	1.44e-26	0.895
c12345_g3_i2	metallothiol transferase	207	20	1.35e-20	0.8835
c12477_g3_i3	7-deoxyloganetin glucosyltransferase-like	207	20	2.87e-18	0.891
c12496_g1_i7	serine threonine- kinase EDR1-like isoform X1	207	20	4.38e-34	0.9405
c12497_g1_i1	TIFY 6B isoform X1	207	20	6.58e-15	0.6775
c12519_g2_i3	2,3-bisphosphoglycerate-independent phosphoglycerate mutase	207	20	2.8e-25	0.9305
c12537_g5_i1	Tetratricopeptide repeat-like superfamily	207	20	6.66e-13	0.7585
c12559_g5_i6	PREDICTED: uncharacterized protein LOC103966573	207	20	3.12e-10	0.9875
c12589_g1_i1	DEAD-box ATP-dependent RNA helicase 57 isoform X2	207	20	2.6e-34	0.976
c12596_g2_i7	Autoinhibited H(+)-ATPase isoform 2	207	20	2.86e-29	0.9515
c12650_g3_i1	shaggy-related kinase theta	207	20	2.25e-32	0.9375
c12673_g3_i4	plastid-lipid-associated chloroplastic	207	20	1.21e-17	0.8925
c12674_g1_i3	developmental SEPALLATA 2-like	207	20	6.7e-30	0.9935
c12686_g5_i2	SURP and G-patch domain-containing 1	207	6	2.33e-07	0.7567
c12745_g2_i1	nucleobase-ascorbate transporter 6-like	207	20	3.81e-30	0.8965
c12863_g8_i1	histone deacetylase 2 isoform X1	207	20	2.64e-43	0.964
c12869_g1_i3	proteasome subunit beta type-5-B	207	3	2.94e-06	0.69
c13769_g1_i1	FAM63A isoform X2	207	10	3.89e-07	0.816
c14672_g1_i1	Methyl-CPG-binding domain isoform 2	207	20	5.23e-26	0.8815
c14911_g1_i1	leucine--tRNA chloroplastic mitochondrial	207	20	4.01e-36	0.917
c15208_g1_i1	probably inactive leucine-rich repeat receptor kinase At3g28040	207	20	1.44e-25	0.9255
c15491_g1_i1	aspartate aminotransferase	207	20	2.07e-14	0.8115
c15818_g1_i1	serine threonine- kinase 38-like isoform X2	207	20	2.72e-35	0.975
c15825_g1_i1	WAT1-related At4g30420	207	20	7.63e-27	0.8105
c15919_g1_i1	intracellular ribonuclease LX-like	207	20	4.62e-29	0.8355
c16506_g1_i1	callose synthase 8 isoform X2	207	20	5.98e-29	0.943
c17103_g1_i1	pirin	207	20	2.4e-18	0.8885
c17345_g1_i1	thylakoid lumenal 29 kDa chloroplastic	207	20	3.03e-28	0.976
c17925_g1_i1	phosphatase 1 regulatory subunit pprA	207	20	2.39e-24	0.9195
c17930_g1_i1	potassium transporter 5-like	207	20	4.69e-22	0.857
c21738_g1_i1	thioredoxin-like chloroplastic	207	19	9.46e-08	0.9074
c21775_g1_i1	probable acyl- dehydrogenase IBR3	207	20	1.45e-29	0.863
c22194_g1_i1	COBRA 7	207	20	1.48e-31	0.8335
c22443_g1_i1	pentatricopeptide repeat-containing mitochondrial	207	20	6.2e-30	0.9065
c22686_g1_i1	probable LRR receptor-like serine threonine- kinase At4g26540	207	20	7.5e-28	0.8775
c22711_g1_i1	probable xyloglucan endotransglucosylase hydrolase 30	207	20	2.36e-30	0.8985
c22754_g1_i1	AF369930_2pol poly	207	20	5.86e-29	0.8045
c23217_g2_i1	E3 ubiquitin- ligase CHFR	207	20	3.99e-24	0.9165
c23423_g1_i1	beta-galactosidase 17	207	20	5.99e-21	0.793
c23482_g1_i1	Nuclear receptor corepressor 1	207	20	2.86e-14	0.719
c23721_g1_i1	phosphoenolpyruvate carboxylase 2	207	20	5.02e-29	0.938
c23776_g1_i1	pentatricopeptide repeat-containing At5g66631	207	20	2.19e-27	0.8565
c23804_g1_i1	UDP-glycosyltransferase 76F1-like	207	20	5.26e-25	0.9055
c23950_g1_i1	E3 ubiquitin- ligase MIEL1	207	20	4.07e-31	0.9525
c23987_g1_i1	cellulose synthase E1	207	20	1.05e-37	0.9545
c24006_g1_i1	MLO 6	207	20	6.81e-15	0.854
c24132_g1_i1	L-ascorbate oxidase-like	207	20	4.48e-22	0.888
c24569_g1_i1	NRT1 PTR FAMILY -like	207	20	2.7e-26	0.9145
c24796_g1_i1	glutamate receptor -like	207	20	1.03e-20	0.7435
c24988_g1_i1	gamma-tubulin complex component 4	207	20	2.74e-24	0.9335
c25023_g1_i1	Phosphatidylinositol 3- and 4-kinase family ALPHA isoform 1	207	20	2.79e-31	0.891
c28121_g1_i1	topless-related 4-like isoform X2	207	20	4.35e-17	0.747
c28247_g1_i1	glucan endo-1,3-beta-glucosidase 3-like	207	20	3.32e-31	0.9615
c817_g1_i1	phosphoenolpyruvate carboxylase 2	208	20	1.35e-17	0.995
c945_g1_i2	pre-mRNA-processing factor 17-like isoform X3	208	20	4.87e-36	0.997
c1052_g1_i1	Nucleobase-ascorbate transporter 12	208	20	5.68e-36	0.933
c1148_g1_i1	ubiquitin-related modifier 1 homolog 2	208	20	1.03e-13	0.8695
c1263_g1_i1	heat shock 83-like	208	20	1.01e-08	0.9005
c1391_g1_i2	F-box family	208	15	5.37e-09	0.59
c2063_g1_i1	FAR1-RELATED SEQUENCE 5-like	208	9	2.13e-10	0.6033
c2309_g1_i1	serine acetyltransferase chloroplastic-like	208	9	8.79e-09	0.5956
c3062_g1_i1	inositol oxygenase 1	208	20	2.79e-43	0.974
c3670_g1_i1	PREDICTED: uncharacterized protein LOC100248201	208	1	2.72e-06	0.87
c4048_g1_i2	glycine-rich RNA-binding mitochondrial	208	20	5.1e-10	0.847
c4076_g1_i1	NLP7-like isoform X2	208	20	3.59e-09	0.65
c4149_g1_i2	F-box SKIP22-like	208	20	3.15e-13	0.6425
c4334_g1_i1	expansin-B3-like	208	20	7.93e-24	0.8965
c4397_g1_i1	glycine-rich RNA-binding RZ1A-like	208	20	4.56e-18	0.9395
c4417_g1_i1	myosin-binding 2-like	208	20	4.19e-11	0.815
c5610_g1_i1	Phospholipase D p1	208	20	9.4e-36	0.904
c5858_g1_i1	probable aspartyl aminopeptidase	208	20	2.63e-27	0.9645
c6553_g1_i1	trichome birefringence-like 10	208	20	2.78e-23	0.8795
c7140_g1_i1	serine hydroxymethyltransferase 4-like	208	20	7.92e-23	0.917
c7722_g1_i1	scarecrow 30	208	20	9.21e-23	0.8005
c8014_g1_i2	UDP-D-xylose:L-fucose alpha-1,3-D-xylosyltransferase MGP4-like	208	20	1.17e-37	0.9385
c8355_g1_i2	dol-P-Man:Man(7) c(2)-PP-Dol alpha-1,6-mannosyltransferase isoform X2	208	20	8.8e-22	0.941
c8607_g1_i1	DNA helicase INO80 isoform X1	208	20	2.04e-18	0.8175
c9780_g1_i1	ATP-dependent helicase BRM isoform X1	208	20	4.24e-07	0.882
c10088_g1_i4	Nuclear factor related to kappa-B-binding	208	20	6.91e-08	0.767
c10289_g1_i2	PREDICTED: uncharacterized protein LOC104586196	208	20	2.58e-12	0.756
c10648_g1_i2	Membrin-11	208	20	1.31e-20	0.8395
c10869_g5_i1	yrdC domain-containing mitochondrial-like isoform X2	208	20	3.76e-35	0.9055
c11145_g3_i2	probable sodium metabolite cotransporter chloroplastic	208	20	5.19e-31	0.9105
c11241_g2_i2	chaperone -like	208	20	1.09e-25	0.8565
c11282_g3_i3	embryonic DC-8	208	20	1.07e-11	0.731
c11317_g8_i1	pre-mRNA-processing factor 39 isoform X1	208	20	2.12e-24	0.8785
c11440_g2_i3	Maternal effect embryo arrest isoform partial	208	20	7.65e-10	0.8175
c11470_g3_i4	casein kinase I-like	208	20	1.53e-29	0.8675
c11710_g2_i2	cyclin-T1-5-like isoform X1	208	20	3.42e-36	0.98
c11724_g1_i2	40S ribosomal S9-2-like	208	20	1.82e-16	1
c11791_g1_i2	exonuclease mut-7	208	20	2.04e-33	0.9605
c11879_g5_i1	chloroplastic mitochondrial	208	20	2.72e-11	0.7945
c11897_g4_i10	UPF0678 fatty acid-binding At1g79260	208	20	7.41e-14	0.9
c11911_g4_i4	ATP-citrate synthase beta chain 2	208	20	3.14e-34	0.9865
c11996_g2_i2	trichome birefringence-like 43	208	20	2.9e-12	0.855
c12000_g7_i1	tether containing UBX domain for GLUT4	208	20	9.55e-19	0.8745
c12048_g5_i1	CBL-interacting serine threonine- kinase 6	208	20	5.86e-10	0.8305
c12136_g1_i1	heat shock 83-like	208	20	4.42e-37	0.992
c12227_g2_i1	DNA topoisomerase 1-like	208	20	1.86e-28	0.912
c12259_g2_i3	PREDICTED: uncharacterized protein LOC103425615	208	20	2.56e-31	0.8875
c12266_g2_i2	peroxisomal adenine nucleotide carrier 1-like	208	20	2.64e-07	0.9135
c12297_g4_i2	Rubredoxin-like superfamily	208	20	1e-11	0.86
c12329_g1_i2	ETO1 1	208	20	1.09e-26	0.983
c12465_g1_i1	crocetin chloroplastic-like	208	15	1.29e-06	0.812
c12598_g2_i3	serine threonine- kinase AFC3	208	20	1.2e-33	0.952
c12630_g11_i1	hypothetical protein CICLE_v10015649mg	208	20	9.09e-14	0.8885
c12659_g2_i1	vacuolar cation proton exchanger 3-like	208	20	2.61e-09	0.818
c12673_g2_i2	probable CCR4-associated factor 1 homolog 6	208	20	8.88e-17	0.9985
c12801_g1_i1	60S ribosomal L14-1	208	20	5.12e-27	0.8655
c13009_g1_i1	pentatricopeptide repeat-containing At5g43820	208	20	2.96e-24	0.795
c13252_g1_i1	PREDICTED: uncharacterized protein LOC104880668	208	5	9.19e-09	0.694
c15078_g1_i1	DNA-directed RNA polymerases IV and V subunit 2-like	208	20	5.83e-34	0.9135
c17028_g1_i1	amidase 1	208	20	7.04e-28	0.913
c17217_g1_i1	ubiquitin carboxyl-terminal hydrolase 2	208	20	8.48e-18	0.7425
c17561_g1_i1	invertase inhibitor	208	16	9.62e-15	0.6538
c18046_g1_i1	pentatricopeptide repeat-containing chloroplastic	208	20	5.91e-25	0.8495
c18102_g1_i1	F-box kelch-repeat At1g55270-like	208	20	5.18e-35	0.9545
c18307_g1_i1	MMS19 nucleotide excision repair homolog	208	20	3.08e-25	0.8355
c18394_g1_i1	probable E3 ubiquitin ligase SUD1	208	20	5.78e-29	0.96
c18475_g1_i1	serine threonine- kinase SRK2I	208	20	2.29e-17	0.883
c19478_g1_i1	autophagy-related 9	208	20	1.77e-34	0.959
c22202_g1_i1	telomere length regulation TEL2 homolog isoform X1	208	10	2.16e-06	0.797
c22785_g1_i1	RNA-binding NOB1	208	20	4.12e-15	0.6795
c22973_g1_i1	Inhibitor of Bruton tyrosine kinase	208	20	1.04e-21	0.806
c23030_g1_i1	IRK-interacting -like	208	20	4.62e-13	0.8565
c23377_g1_i1	amino acid permease 3	208	20	1.05e-34	0.973
c23380_g1_i1	high mobility group B 9	208	20	6.54e-18	0.8085
c23718_g1_i1	ATP-dependent Clp protease proteolytic subunit mitochondrial-like	208	20	4.78e-21	0.988
c23831_g1_i1	exocyst complex component EXO70B1-like	208	20	4.1e-11	0.679
c24124_g1_i1	Mitogen-activated kinase kinase kinase 1 isoform 1	208	20	1.59e-33	0.9195
c24209_g1_i1	hypothetical protein RCOM_1030410	208	20	5.7e-26	0.909
c24742_g1_i1	dual-specificity RNA methyltransferase isoform X2	208	20	1.36e-35	0.8645
c25079_g1_i1	scopoletin glucosyltransferase-like	208	20	2.97e-28	0.757
c25216_g1_i1	trafficking particle complex subunit 8	208	20	1.16e-26	0.887
c25313_g1_i1	serine threonine- phosphatase 7 long form homolog	208	20	1.47e-34	0.9145
c26249_g1_i1	probable receptor-like serine threonine- kinase At5g57670	208	20	2.77e-10	0.9075
c26390_g1_i1	glycosyltransferase family 64 C3	208	20	1.87e-07	0.8
c26396_g1_i1	Tetratricopeptide repeat (TPR)-like superfamily isoform 1	208	20	2.47e-18	0.771
c26741_g1_i1	Embryogenesis-associated protein	208	20	5.23e-10	0.637
c26901_g1_i1	DNA polymerase eta isoform X1	208	20	1.31e-18	0.859
c27173_g1_i1	lysine-specific demethylase JMJ706-like	208	20	4.13e-29	0.8075
c27376_g1_i1	unnamed protein product	208	1	6.56e-06	0.7
c27570_g1_i1	pantoate--beta-alanine ligase	208	20	6.87e-24	0.8805
c27617_g1_i1	probable galacturonosyltransferase-like 7	208	20	4.94e-16	0.9415
c28024_g1_i1	NADP-dependent D-sorbitol-6-phosphate dehydrogenase-like	208	20	3.62e-14	0.9275
c28204_g1_i1	RING finger 165-like	208	20	1.45e-13	0.7315
c264_g1_i1	bromodomain testis-specific -like isoform X4	209	20	4.77e-16	0.7685
c264_g1_i2	bromodomain testis-specific -like isoform X4	209	20	1.97e-18	0.764
c413_g1_i1	ATPase family AAA domain-containing At1g05910 isoform X1	209	20	6.62e-41	1
c1016_g1_i1	inositol 2-dehydrogenase 2	209	20	4.87e-35	0.98
c1433_g1_i1	probable alkaline neutral invertase D	209	20	9.55e-40	0.9535
c2040_g1_i1	probable GTP-binding OBGC2	209	20	4.91e-15	0.6885
c2416_g1_i1	PREDICTED: uncharacterized protein At1g15400-like	209	20	5.94e-11	0.6855
c2840_g1_i1	PREDICTED: uncharacterized protein At1g04910 isoform X2	209	20	2.71e-13	0.9315
c3823_g1_i1	cytochrome DM13 and DOMON domain-containing At5g54830	209	20	8.33e-29	0.837
c5017_g1_i1	Beta-1,4-mannosyl-glyco 4-beta-N-acetylglucosaminyltransferase	209	20	5.96e-26	0.878
c5302_g1_i2	Basic helix-loop-helix DNA-binding superfamily isoform 3	209	4	9.96e-07	0.6575
c5307_g1_i1	7-deoxyloganetin glucosyltransferase-like	209	20	1.18e-19	0.772
c5718_g1_i1	Inhibitor of Bruton tyrosine kinase	209	20	3.77e-23	0.8005
c5872_g1_i1	B-box zinc finger 24-like	209	20	8.26e-30	0.865
c6635_g1_i1	Peptidyl-prolyl cis-trans isomerase CYP40	209	20	2.32e-32	0.9375
c6969_g1_i1	B3 domain-containing transcription factor ABI3	209	20	3.24e-09	0.8575
c7145_g1_i2	GDP-mannose 4,6 dehydratase 1	209	20	1.58e-06	1
c7194_g1_i1	O-glucosyltransferase rumi homolog	209	20	8.86e-36	0.95
c7866_g1_i1	aldehyde dehydrogenase family 3 member H1	209	20	2.1e-33	0.934
c9465_g2_i1	Trihelix transcription factor GT-1	209	20	1.73e-09	0.99
c10233_g2_i1	seed maturation	209	20	7.52e-15	0.816
c11554_g4_i3	NUCLEAR FUSION DEFECTIVE 2	209	20	1.14e-12	0.848
c11586_g8_i1	PREDICTED: uncharacterized protein At5g43822	209	20	1.3e-31	0.8635
c11661_g3_i2	transcription elongation factor B polypeptide 3	209	20	2.02e-08	0.8945
c11693_g3_i1	sec-independent translocase chloroplastic	209	3	2.68e-06	0.61
c11867_g4_i2	potassium transporter 10-like	209	20	6.31e-24	1
c12003_g2_i2	Superkiller viralicidic activity 2-like 2	209	20	2.22e-11	0.707
c12093_g1_i13	vacuole membrane KMS1-like	209	20	1.25e-14	0.8835
c12259_g3_i4	7-deoxyloganetin glucosyltransferase-like	209	20	2.33e-15	0.8995
c12266_g2_i4	peroxisomal adenine nucleotide carrier 1	209	20	3.6e-08	0.8625
c12351_g4_i2	heat shock 70 kDa 15-like	209	20	1.88e-30	0.952
c12462_g1_i2	proline dehydrogenase mitochondrial-like	209	20	1.89e-24	0.8855
c12470_g2_i1	ATP-dependent DNA helicase homolog chloroplastic isoform X1	209	20	4.58e-27	0.879
c12493_g5_i1	phosphatase 2C 57	209	20	1.13e-24	0.8595
c12561_g4_i3	50S ribosomal L7 L12	209	2	8.08e-07	0.69
c12580_g6_i3	large proline-rich BAG6 isoform X1	209	20	5.6e-21	0.8245
c12593_g1_i1	isoflavone reductase	209	20	4.71e-17	0.997
c12711_g1_i2	Gastric triacylglycerol lipase	209	20	1.59e-18	0.945
c12794_g1_i9	Catalase 2	209	20	2.3e-15	0.88
c12810_g5_i1	plasma membrane ATPase 4	209	20	2.07e-25	1
c12859_g1_i2	transcription termination factor family	209	20	1.6e-08	0.7795
c13099_g1_i1	sulfoquinovosyl transferase SQD2-like	209	20	5.02e-27	0.887
c13130_g1_i1	COMM domain-containing	209	20	2.14e-24	0.9005
c13610_g1_i1	lipoxygenase chloroplastic	209	2	1.18e-06	0.915
c14163_g1_i1	glycine dehydrogenase (decarboxylating) mitochondrial	209	20	1.29e-31	0.951
c14198_g1_i1	U-box domain-containing 44-like	209	4	7.28e-09	0.7475
c14423_g1_i1	hypothetical protein CICLE_v10013312mg, partial	209	3	6.68e-08	0.83
c14725_g1_i1	probable receptor kinase At5g47070	209	20	6.87e-24	0.9435
c15124_g1_i1	DNA topoisomerase 1-like isoform X1	209	20	5.06e-27	0.8395
c15223_g1_i1	plant F20M13-60	209	20	2.58e-40	0.979
c15268_g1_i1	PREDICTED: protein YLS9-like	209	4	6.9e-07	0.705
c15481_g1_i1	auxin-responsive SAUR36-like	209	20	3.26e-23	0.763
c15844_g1_i1	polyvinylalcohol dehydrogenase-like	209	20	4.97e-19	0.7575
c16153_g1_i1	TBC domain-containing partial	209	20	6.75e-19	0.766
c16592_g1_i1	RNA-binding family isoform 2	209	20	5.28e-22	0.784
c16866_g1_i1	disease resistance RPP13 1	209	20	1.39e-08	0.7235
c17261_g1_i1	pentatricopeptide repeat-containing chloroplastic	209	20	3.09e-30	0.8475
c17337_g1_i1	dnaJ homolog subfamily C GRV2 isoform X2	209	20	1.22e-20	0.837
c17682_g1_i1	SNF2 domain-containing CLASSY 1-like	209	20	1.43e-25	0.765
c18470_g1_i1	methyltransferase NSUN6 isoform X2	209	20	1.28e-15	0.8215
c18547_g1_i1	F-box SKIP28	209	20	3.54e-17	0.693
c18554_g1_i1	1,4-alpha-glucan-branching enzyme chloroplastic amyloplastic isoform X2	209	20	8.62e-35	0.9565
c18891_g1_i1	Erythroid differentiation-related factor 1	209	20	1.35e-28	0.815
c18908_g1_i1	pentatricopeptide repeat-containing chloroplastic	209	20	1.04e-31	0.8755
c18919_g1_i1	regulator of nonsense transcripts UPF2	209	20	8.88e-28	0.9445
c19106_g1_i1	Tyrosine-sulfated glycopeptide receptor 1	209	20	3.51e-22	0.7585
c19164_g1_i1	hydrolase	209	20	6.36e-37	0.9195
c19558_g1_i1	rhodanese-like domain-containing chloroplastic	209	20	3.53e-30	0.9275
c19770_g1_i1	ATP synthase subunit b 2	209	20	1.22e-29	0.9255
c20058_g1_i1	GDSL esterase lipase At4g01130	209	20	8.46e-35	0.8545
c20139_g1_i1	probable inactive leucine-rich repeat receptor kinase At1g66830	209	20	1.63e-40	0.986
c20263_g1_i1	serine threonine- kinase TOR isoform X1	209	20	1.22e-37	0.975
c20554_g1_i1	zinc finger WIP3-like	209	20	1.26e-38	0.937
c20787_g1_i1	Ethylene-responsive transcription factor WRI1	209	20	3.01e-11	0.907
c20896_g1_i1	U-box domain-containing 33	209	20	4.27e-10	0.7915
c21216_g1_i1	mini zinc finger 2-like	209	20	4.14e-27	0.81
c21911_g1_i1	transcription termination factor chloroplastic-like	209	20	7.99e-13	0.688
c22596_g1_i1	F-box kelch-repeat At3g23880-like	209	11	5.54e-07	0.7555
c22689_g1_i1	DNA ligase 4	209	4	4.03e-08	0.64
c23524_g1_i1	mediator of RNA polymerase II transcription subunit 33A-like	209	20	3.77e-21	0.725
c23836_g1_i1	chromatin-remodeling complex ATPase chain	209	20	1.31e-30	0.941
c24027_g1_i1	mannosylglyco endo-beta-mannosidase-like	209	20	1.27e-34	0.9615
c24109_g1_i1	zinc finger CCCH domain-containing 38-like	209	20	3.04e-12	0.8495
c24136_g1_i1	E3 ubiquitin- ligase MARCH2	209	20	5.37e-40	0.904
c24338_g1_i1	PREDICTED: uncharacterized protein LOC100263351 isoform X2	209	20	6.01e-29	0.9105
c24481_g1_i1	P-loop nucleoside triphosphate hydrolase superfamily	209	20	7.53e-35	0.9475
c24777_g1_i1	PREDICTED: uncharacterized protein LOC107003471	209	20	8.13e-20	0.982
c25008_g1_i1	alpha-latrocrustotoxin-Lt1a-like isoform X2	209	20	6.82e-11	0.697
c25040_g1_i1	probable galactose-1-phosphate uridyltransferase	209	20	1.99e-23	0.822
c25060_g1_i1	kinesin KP1-like	209	20	1.57e-15	0.7885
c25209_g1_i1	probable plastid-lipid-associated chloroplastic	209	20	4.74e-29	0.908
c25729_g1_i1	Translation elongation factor EF1A initiation factor IF2gamma family isoform 4	209	20	3.17e-35	0.981
c25907_g1_i1	mediator of RNA polymerase II transcription subunit 13	209	20	1.18e-18	0.813
c25983_g1_i1	Transducin family WD-40 repeat family	209	20	5.78e-38	0.9585
c28173_g1_i1	hypothetical protein F511_12854	209	20	5.74e-17	0.9185
c493_g1_i1	BON1-associated 2-like	210	20	4.17e-19	0.7685
c726_g1_i1	peroxidase 63	210	20	3.67e-30	0.9045
c1337_g1_i1	Myb domain	210	20	1.97e-15	0.827
c1725_g1_i1	hypothetical protein VITISV_013243	210	20	1.44e-12	0.6805
c1749_g1_i1	DEAD-box ATP-dependent RNA helicase 31-like	210	20	1.08e-18	0.905
c1848_g1_i1	cAMP-regulated phospho 21	210	20	9.31e-25	0.7585
c1850_g1_i1	wall-associated receptor kinase-like 14	210	20	3.22e-13	0.6485
c2644_g1_i1	patatin 2	210	20	4.21e-22	0.968
c2748_g1_i1	29 kDa ribonucleo chloroplastic	210	20	2.52e-19	0.85
c2815_g1_i1	Disease resistance	210	20	4.66e-12	0.732
c3146_g1_i2	PREDICTED: uncharacterized protein LOC104880502	210	2	7.24e-06	0.71
c3391_g1_i1	E3 ubiquitin- ligase RING1-like	210	20	1.08e-09	0.703
c3454_g1_i1	auxin-induced 6B-like	210	20	1.61e-09	0.878
c4590_g1_i2	1-aminocyclopropane-1-carboxylate oxidase 5-like	210	20	1.03e-24	0.7315
c5380_g1_i1	mechanosensitive ion channel mitochondrial-like	210	20	4.53e-08	0.603
c6142_g1_i1	nucleotide-binding site leucine-rich repeat partial	210	20	2.25e-20	0.7805
c6929_g1_i1	eukaryotic translation initiation factor 4G-like isoform X1	210	20	1.02e-14	0.9295
c7769_g1_i1	DUF21 domain-containing At4g14240	210	20	1.27e-39	0.981
c8358_g1_i1	sodium hydrogen exchanger 4	210	20	2.98e-29	0.9265
c8430_g1_i2	DNA repair recA homolog chloroplastic	210	20	1.03e-07	1
c8584_g1_i3	clustered mitochondria homolog	210	20	1.57e-13	0.723
c8595_g1_i1	7-deoxyloganetin glucosyltransferase-like	210	20	4.42e-19	0.742
c9538_g1_i2	SNARE-interacting KEULE	210	20	2.04e-22	0.892
c9880_g1_i3	GDP-L-galactose phosphorylase 2-like	210	20	6.03e-29	0.948
c10012_g1_i1	sugar transporter ERD6-like 6	210	20	9.81e-24	0.8635
c10252_g1_i4	AT-hook motif nuclear-localized 10-like	210	19	1.91e-07	0.9768
c10584_g1_i1	LOV domain-containing	210	20	2.35e-10	0.9
c10883_g1_i2	cysteine protease 1 precursor	210	20	6.88e-09	0.932
c10993_g1_i1	zinc finger CCCH domain-containing 1	210	20	1.55e-25	0.985
c11027_g2_i1	probable ethanolamine kinase	210	8	2.08e-06	0.9063
c11089_g2_i6	septum-promoting GTP-binding 1-like	210	20	5.84e-13	0.629
c11089_g4_i1	serine threonine phosphatase 2A 57 kDa regulatory subunit B theta isoform-like	210	20	4.84e-26	0.825
c11127_g4_i1	CMV 1a interacting	210	20	1.33e-31	0.876
c11210_g8_i1	hypothetical protein CISIN_1g015629mg	210	5	4.18e-06	0.602
c11531_g5_i2	mitotic spindle assembly checkpoint	210	20	1.63e-23	0.97
c11643_g5_i1	PREDICTED: uncharacterized protein LOC104105313	210	20	7.25e-13	0.669
c11979_g3_i1	probable anion transporter chloroplastic	210	20	1.09e-31	0.894
c11990_g1_i1	probable prefoldin subunit 5	210	20	1.8e-26	0.8875
c12045_g2_i5	transmembrane 256 homolog	210	20	4.37e-08	0.98
c12106_g2_i1	SKP1-interacting partner 15	210	20	3.65e-08	0.921
c12146_g2_i14	chlorophyll a-b binding chloroplastic	210	20	8.15e-26	0.891
c12257_g1_i7	nucleosome assembly 1 4	210	20	4.17e-13	0.9815
c12263_g5_i2	hypothetical protein MANES_15G162300	210	20	1.42e-19	0.921
c12311_g3_i1	urease accessory D isoform X2	210	20	7.35e-31	0.7025
c12396_g1_i8	Agamous-like MADS-box AGL6	210	20	2.21e-15	0.732
c12513_g7_i1	polygalacturonase ADPG2	210	20	3.78e-19	0.942
c12552_g4_i5	F-box kelch-repeat At1g15670-like	210	20	2.82e-14	0.7085
c12906_g1_i3	60S ribosomal L7-2-like	210	20	1.67e-28	0.998
c13061_g2_i1	EIN3-binding F-box 1-like	210	20	1.06e-27	0.8465
c13781_g1_i1	phospholipid-transporting ATPase 9	210	20	7.24e-17	0.9275
c14070_g1_i1	phospholipid-transporting ATPase 4	210	20	2.86e-31	0.9625
c14415_g1_i1	flavonol synthase	210	20	1.31e-15	0.9035
c14896_g1_i1	disulfide-isomerase SCO2	210	20	7e-28	0.949
c15426_g1_i1	NAC transcription factor 29-like isoform X1	210	20	1.46e-13	0.687
c15925_g1_i1	transcription factor bHLH49-like isoform X1	210	20	8.66e-11	0.6605
c16154_g1_i1	Nuclear-pore anchor	210	15	1.82e-08	0.7487
c16820_g1_i1	peroxidase 10-like	210	20	5.55e-20	0.852
c17233_g1_i1	mitogen-activated kinase kinase 5	210	20	1.56e-35	0.9465
c17562_g1_i1	5 -nucleotidase -like isoform X1	210	20	1.86e-35	0.9355
c17849_g1_i1	rhodanese-like domain-containing 12	210	20	1.07e-23	0.908
c18460_g1_i1	secologanin synthase partial	210	1	1.9e-06	0.84
c18489_g1_i1	ENTH VHS family isoform 3	210	20	1.47e-22	0.938
c18675_g1_i1	ent-kaur-16-ene chloroplastic isoform X1	210	20	1.53e-19	0.795
c18721_g1_i1	serine threonine- kinase EDR1 isoform X2	210	20	3.02e-15	0.6625
c18777_g1_i1	retrotransposon Ty1-copia subclass	210	14	6.9e-07	0.5864
c20035_g1_i1	probable indole-3-acetic acid-amido synthetase	210	20	2.56e-27	0.936
c20258_g1_i1	scarecrow 9	210	20	3.72e-09	0.777
c20657_g1_i1	phosphoinositide phosphatase SAC3	210	20	1.26e-27	0.889
c20844_g1_i1	glutamic acid-rich -like isoform X1	210	20	8.7e-15	0.7085
c20899_g1_i1	cytochrome c biogenesis partial (mitochondrion)	210	20	3.73e-20	0.9035
c21125_g1_i1	very-long-chain enoyl- reductase	210	20	1.36e-30	0.9415
c21807_g1_i1	probable alpha,alpha-trehalose-phosphate synthase [UDP-forming] 9	210	20	6.64e-36	0.9265
c21949_g1_i1	SHOOT GRAVITROPISM 6 isoform X1	210	20	8.72e-34	0.9285
c23146_g1_i1	Autophagy isoform 1	210	20	1.67e-28	0.8755
c23289_g1_i1	myosin-17-like isoform X1	210	20	2.64e-32	0.954
c23587_g1_i1	actin cytoskeleton-regulatory complex PAN1-like isoform X1	210	15	1.32e-11	0.5607
c23912_g1_i1	RNA pseudouridine synthase 7	210	20	1.29e-34	0.9055
c24011_g1_i1	G-type lectin S-receptor-like serine threonine- kinase At1g34300	210	13	7.68e-16	0.6846
c24353_g1_i1	pentatricopeptide repeat-containing mitochondrial	210	20	5.71e-24	0.828
c24495_g1_i1	Extended synaptotagmin-1	210	20	1.39e-36	0.958
c24954_g1_i1	PREDICTED: uncharacterized protein LOC104588240	210	20	5.81e-18	0.8605
c25429_g1_i1	2-oxoglutarate (2OG) and Fe(II)-dependent oxygenase superfamily	210	20	4.58e-15	0.8325
c25974_g1_i1	BTB POZ domain-containing At1g67900	210	20	1.77e-28	0.9245
c26000_g1_i1	BASIC PENTACYSTEINE6-like	210	20	1.95e-21	0.893
c26189_g1_i1	transcription repressor KAN1-like	210	20	3.76e-30	0.977
c26495_g1_i1	ubiquitin-activating enzyme E1 1	210	20	1.05e-39	0.954
c26828_g1_i1	dicer 4	210	1	5.44e-06	0.81
c27112_g1_i1	U2 snRNP-associated SURP motif-containing	210	20	6.31e-13	0.739
c27483_g1_i1	RNI-like superfamily	210	20	5.59e-14	0.7015
c27498_g1_i1	nicastrin isoform X1	210	20	6.08e-16	0.795
c27779_g1_i1	FAR1-RELATED SEQUENCE 7-like	210	20	2.79e-26	0.852
c188_g1_i1	phospholipase D alpha 1	211	20	1.09e-31	0.9465
c680_g1_i1	IQ-DOMAIN 1-like isoform X1	211	20	1.06e-20	0.732
c924_g1_i1	structural maintenance of chromosomes partial	211	20	9.89e-11	1
c1096_g1_i1	serine threonine- kinase AFC2-like	211	20	2.76e-28	0.9635
c1797_g1_i1	nuclear control of ATPase 2	211	20	2.45e-26	0.83
c1826_g1_i2	ycf3-interacting chloroplastic	211	20	5.3e-22	0.9655
c2151_g1_i2	hypothetical protein PRUPE_ppa012136mg	211	2	4.94e-06	0.74
c3668_g1_i1	PREDICTED: uncharacterized protein LOC100254978	211	10	4.2e-06	0.96
c3708_g1_i1	EARLY FLOWERING 3-like	211	20	1.54e-20	0.893
c4010_g1_i1	protease Do-like 7 isoform X2	211	20	3.35e-33	0.9445
c4312_g1_i1	pre-mRNA-splicing factor 18-like	211	20	1.49e-20	0.9475
c4561_g1_i1	N-alpha-acetyltransferase MAK3	211	20	1.29e-31	0.9035
c4642_g1_i1	acyl-peptide hydrolase	211	20	1.87e-14	0.8285
c4949_g1_i1	aminoacrylate hydrolase	211	20	2.89e-23	0.915
c5696_g1_i1	callose synthase 8	211	20	3.55e-32	0.988
c6058_g1_i2	GRF1-interacting factor 1-like isoform X1	211	20	1.41e-12	0.96
c6328_g1_i1	F-box kelch-repeat At1g80440-like	211	20	3.12e-14	0.9035
c6520_g1_i1	eukaryotic translation initiation factor partial	211	20	4.72e-09	0.873
c7048_g1_i1	Superoxide dismutase [Cu-Zn] chloroplastic	211	20	9.06e-31	0.929
c8049_g1_i1	translation factor GUF1 chloroplastic	211	20	1.51e-30	0.945
c8498_g1_i2	sucrose transport SUC4	211	20	7.11e-31	0.861
c8925_g2_i2	enhancer of mRNA-decapping 4-like	211	20	1.93e-13	0.8555
c9212_g1_i1	auxin response factor 23-like isoform X1	211	20	4.89e-16	0.834
c9233_g1_i1	serine threonine- kinase BLUS1-like isoform X1	211	20	1.82e-39	0.96
c9998_g1_i1	nuclear poly(A) polymerase 4-like	211	20	7.29e-14	0.8885
c10001_g1_i2	mitochondrial carnitine acylcarnitine carrier	211	20	2.39e-17	1
c11039_g1_i3	extradiol ring-cleavage dioxygenase	211	20	6.53e-37	0.919
c11102_g2_i1	PREDICTED: uncharacterized protein LOC105969732 [Erythranthe guttata]	211	20	3.49e-23	0.8135
c11102_g5_i2	NAP1-related 2-like	211	20	9.65e-21	0.79
c11140_g4_i4	PHD finger family	211	20	5.03e-22	0.9985
c11151_g2_i3	Sodium calcium exchanger family calcium-binding EF hand family isoform 2	211	20	8.74e-19	0.939
c11191_g1_i1	nuclear transport factor 2	211	20	1.79e-21	0.861
c11594_g2_i11	OBERON	211	20	6.73e-37	0.916
c11664_g8_i1	methylesterase 17	211	20	8.66e-28	0.8105
c11676_g4_i4	cinnamyl alcohol partial	211	20	6.93e-23	0.8625
c11997_g2_i3	PREDICTED: uncharacterized protein LOC104432681	211	1	6.2e-09	0.66
c12001_g8_i1	transcription factor bHLH13-like	211	20	1.33e-23	0.7595
c12004_g5_i2	E3 ubiquitin ligase RIN2-like isoform X1	211	20	1.02e-21	0.9215
c12190_g3_i2	lipid transfer VAS	211	16	3.61e-09	0.7175
c12381_g3_i1	Armadillo-like helical	211	20	7.37e-19	0.8425
c12432_g11_i2	J domain-containing DDB_G0295729-like	211	10	7.57e-07	0.681
c12454_g2_i1	aspartic ase 2 isoform X1	211	7	2.7e-08	0.76
c12551_g1_i4	AUGMIN subunit 2	211	20	8.09e-07	0.9975
c12658_g1_i2	ROOT INITIATION DEFECTIVE 3	211	20	3.24e-09	0.6845
c12847_g3_i1	sodium hydrogen exchanger 6-like	211	20	2.31e-27	0.9185
c12861_g3_i1	E3 ubiquitin- ligase BRE1-like 1 isoform X1	211	20	1.07e-19	0.817
c13472_g1_i1	zinc phosphodiesterase ELAC 2	211	20	6.72e-25	0.909
c13572_g1_i1	ABC transporter G family member 32-like	211	20	1e-13	0.9425
c13923_g1_i1	glycine-rich family	211	20	9.51e-20	0.758
c13938_g1_i1	DNA-binding ESCAROLA	211	20	9.65e-24	0.867
c14098_g1_i1	AMP deaminase-like	211	20	8.09e-34	0.9735
c14652_g1_i1	disease resistance RPS2-like	211	20	3.73e-14	0.6685
c14791_g1_i1	anthranilate synthase alpha subunit chloroplastic	211	20	2.46e-14	0.8155
c14917_g1_i1	phagocytic receptor 1b	211	20	1.45e-27	0.946
c15094_g1_i1	Laccase 12	211	20	1.3e-14	0.8555
c15330_g1_i1	WAT1-related At3g28050-like	211	20	1.57e-24	0.783
c15398_g1_i1	Suppressor of gene silencing	211	20	1.65e-29	0.8385
c15652_g1_i1	AUXIN SIGNALING F-BOX 2-like	211	20	2.16e-16	0.733
c15693_g1_i1	calcium-binding CML42	211	7	7.71e-06	0.9257
c16793_g1_i1	DUF674 family	211	20	8.87e-12	0.6725
c17190_g1_i1	5 -3 exoribonuclease 3	211	20	2.48e-34	0.927
c17237_g1_i1	leucine-rich repeat receptor kinase EXS	211	8	1.77e-11	0.7163
c17242_g1_i1	PH-interacting -like	211	20	1.68e-32	0.871
c17736_g1_i1	nijmegen breakage syndrome 1	211	20	9.34e-17	0.711
c17996_g1_i1	glycerol-3-phosphate 2-O-acyltransferase 6	211	20	2.36e-37	0.945
c18506_g1_i1	pentatricopeptide repeat-containing chloroplastic	211	20	1.44e-22	0.77
c18648_g1_i1	Chaperone dnaJ 49	211	20	1.31e-37	0.92
c18911_g1_i1	Polyadenylate-binding 3	211	20	8.66e-14	0.935
c19043_g1_i1	kDa class I heat shock -like	211	20	4.04e-18	0.831
c19292_g1_i1	tricalbin-3	211	20	2.13e-26	0.8675
c19901_g1_i1	probable S-acyltransferase 7	211	20	1.52e-07	0.6815
c19975_g1_i1	cation H(+) antiporter 15-like	211	20	4.14e-25	0.7885
c20068_g1_i1	nuclear transcription factor Y subunit C-9-like	211	20	2.41e-11	0.962
c20326_g1_i1	receptor kinase HAIKU2	211	20	1.84e-31	0.9125
c21011_g1_i1	Lipid-binding serum glyco family isoform 1	211	20	8.77e-14	0.8275
c21175_g1_i1	non-specific phospholipase C6	211	20	4.8e-29	0.98
c21180_g1_i1	hypothetical protein CICLE_v10014761mg	211	20	1.18e-30	0.928
c21253_g1_i1	cytochrome P450 734A1-like	211	20	2e-23	0.8455
c21341_g1_i1	propionyl- carboxylase	211	20	1.14e-27	0.8565
c21542_g1_i1	TOPLESS-related 1 isoform 1	211	20	6.56e-24	0.846
c21682_g1_i1	F-box LRR-repeat At3g48880-like	211	20	1.86e-09	0.6425
c22141_g1_i1	TMV resistance N-like	211	20	1.15e-07	0.709
c22385_g1_i1	tubby-like F-box 5	211	20	1.07e-10	0.673
c22800_g1_i1	kinase family	211	20	7.13e-37	0.9535
c22947_g1_i1	transcriptional corepressor LEUNIG-like isoform X1	211	4	3.15e-06	0.7875
c22984_g1_i1	la-related 1A	211	13	3.23e-07	0.6392
c23013_g1_i1	tobamovirus multiplication 1	211	20	9.79e-14	0.854
c23132_g1_i1	methyl- -binding domain-containing 9-like	211	20	5.28e-15	0.7195
c23571_g1_i1	hypothetical protein VITISV_021811	211	20	2.85e-12	0.7515
c23794_g1_i1	PIR isoform X2	211	20	2.89e-32	0.8945
c23810_g1_i1	leucine-rich repeat-containing DDB_G0290503	211	20	6.1e-16	0.838
c23857_g1_i1	CHROMATIN REMODELING 20 isoform X1	211	20	2.5e-32	0.845
c23858_g1_i1	PREDICTED: uncharacterized protein LOC107790743 isoform X1	211	20	3.01e-14	0.8765
c23908_g1_i1	CHD3-type chromatin-remodeling factor PICKLE-like	211	20	7.67e-11	0.651
c23913_g1_i1	mitochondrial arginine transporter BAC2	211	20	1.06e-27	0.872
c23989_g1_i1	FACT complex subunit SPT16-like	211	20	2.1e-26	0.9785
c24019_g1_i1	DNA topoisomerase 3-beta isoform X1	211	20	6.17e-17	0.88
c24536_g1_i1	oxysterol-binding -related 1C	211	20	3.17e-27	0.9055
c24833_g1_i1	mitotic checkpoint serine threonine- kinase BUB1	211	20	7.59e-21	0.87
c25059_g1_i1	auxilin-related 2-like	211	3	4.74e-07	0.7833
c25412_g1_i1	RING-H2 zinc finger RHA4a-like isoform X1	211	20	9.55e-32	0.868
c25631_g1_i1	PHLOEM PROTEIN 2-LIKE A1- partial	211	4	5.81e-07	0.59
c26130_g1_i1	Germ cell-less -like 1	211	20	3.85e-35	0.9615
c26627_g1_i1	GDSL esterase lipase At1g09390-like	211	20	1.29e-21	0.909
c26745_g1_i1	ethylene-responsive transcription factor ERF014	211	3	2.37e-07	0.7833
c27250_g1_i1	peptidase A2	211	20	4.37e-38	0.932
c27308_g1_i1	3-phosphoinositide-dependent kinase- isoform 2	211	20	2.3e-26	0.79
c27338_g1_i1	probable alpha,alpha-trehalose-phosphate synthase [UDP-forming] 7	211	20	2.99e-41	0.999
c27390_g1_i1	leucoanthocyanidin reductase	211	20	2.94e-30	0.926
c27863_g1_i1	switch 2	211	20	3.79e-19	1
c2005_g1_i1	3beta-hydroxysteroid-dehydrogenase decarboxylase isoform 2	212	20	4.19e-40	0.9695
c2615_g1_i2	MORC family CW-type zinc finger 4-like	212	20	2.13e-36	0.933
c3348_g1_i1	kinase partial	212	20	6.15e-27	0.889
c3986_g1_i1	PREDICTED: uncharacterized protein LOC107025140	212	20	2e-35	0.8985
c4411_g1_i1	callose synthase 11-like	212	20	3.39e-38	0.9375
c5252_g1_i1	leucine-rich repeat receptor kinase TDR	212	20	2.15e-21	0.7665
c5281_g1_i1	remorin family	212	20	9.84e-10	0.725
c5517_g1_i1	NAD(P)-binding Rossmann-fold superfamily	212	20	3.83e-24	0.937
c6814_g1_i1	origin of replication complex subunit 2	212	20	4.81e-34	0.9055
c7452_g1_i1	UDP-glycosyltransferase 90A1-like	212	20	4.24e-09	0.739
c9783_g1_i2	beta-D-glucosyl crocetin beta-1,6-glucosyltransferase-like	212	20	1.11e-15	0.8445
c10942_g6_i1	ubiquitin carboxyl-terminal hydrolase 13-like isoform X2	212	20	1.27e-42	0.998
c11046_g2_i6	plant UBX domain-containing 4-like	212	20	1.12e-08	0.8345
c11106_g4_i2	probable magnesium transporter NIPA4	212	20	6.76e-25	0.928
c11221_g2_i2	IAA-amino acid hydrolase ILR1-like 4	212	20	1.93e-11	0.7635
c11236_g2_i5	actin	212	19	1.1e-06	0.9926
c11317_g6_i1	nuclear pore complex NUP155	212	20	1.21e-22	0.796
c11525_g3_i2	malonyl- :anthocyanidin 5-O-glucoside-6 -O-malonyltransferase-like	212	20	6.97e-22	0.681
c11531_g2_i1	DEAD-box ATP-dependent RNA helicase 32	212	6	1.44e-07	0.625
c11626_g1_i1	lipid phosphate phosphatase chloroplastic	212	20	1.81e-29	0.898
c11680_g4_i2	Ubiquitin carboxyl-terminal hydrolase 12	212	20	5.89e-19	0.879
c11767_g1_i1	PREDICTED: uncharacterized protein LOC102579695	212	20	2.02e-13	0.7155
c11864_g2_i13	5 -nucleotidase domain-containing 4	212	20	1.69e-09	0.7605
c11918_g1_i1	major allergen Pru ar 1-like [Erythranthe guttata]	212	19	4.7e-12	0.7947
c11931_g7_i1	40S ribosomal S16	212	20	3.1e-25	0.8815
c12164_g4_i1	cullin 1	212	20	1.23e-17	0.997
c12173_g1_i6	fiber Fb34	212	20	5.97e-09	0.898
c12488_g5_i1	peroxisomal acyl-coenzyme A oxidase 1	212	20	9.45e-10	0.9385
c12494_g4_i1	staphylococcal nuclease domain-containing 1-like	212	20	6.76e-31	0.8575
c12532_g6_i1	glycerophosphodiester phosphodiesterase GDPD6	212	20	3.88e-22	0.794
c12578_g2_i3	ATPase plasma membrane-type	212	20	3.36e-27	0.965
c12684_g4_i4	probable pectate lyase 5	212	20	7e-20	1
c12775_g4_i1	GTPase Der-like	212	20	1.78e-30	0.938
c12782_g3_i2	dynamin-related 5A	212	20	7.22e-13	0.9955
c12830_g3_i6	transmembrane 9 superfamily member 4-like	212	20	1.72e-16	0.829
c12830_g3_i11	transmembrane 9 superfamily member 9-like	212	20	1.07e-21	0.838
c12891_g3_i1	NEP1-interacting -like 1	212	20	2.06e-19	0.804
c13115_g1_i1	probable receptor kinase TMK1	212	20	4.03e-24	0.838
c13587_g1_i1	glycine--tRNA ligase mitochondrial-like	212	20	4.17e-32	0.985
c14188_g1_i1	activating signal cointegrator 1	212	20	6.32e-37	0.9215
c15371_g1_i1	transcription initiation factor TFIID subunit 1	212	20	4.21e-26	0.9305
c15432_g1_i1	BRCT domain DNA repair	212	20	1.15e-36	0.956
c15467_g1_i1	cycloartenol Synthase	212	20	1.64e-36	0.9295
c15490_g1_i1	probable S-acyltransferase 14	212	20	6.98e-26	0.8745
c15987_g1_i1	sn1-specific diacylglycerol lipase beta-like	212	20	8.03e-07	0.8735
c16085_g1_i1	PAP-specific phosphatase HAL2-like	212	20	1.04e-23	0.864
c16518_g1_i1	topless-related 1	212	20	1.36e-26	0.7975
c16779_g1_i1	AAA+ ATPase domain-containing	212	20	2.5e-18	0.915
c17991_g1_i1	zinc finger MYM-type 1-like	212	20	1.62e-10	0.803
c18030_g1_i1	GBF-interacting 1-like isoform X2	212	20	3.17e-15	0.7315
c18036_g1_i1	pentatricopeptide repeat-containing At5g15280	212	20	2.51e-19	0.826
c19068_g1_i1	peroxisome biogenesis 6	212	20	1.01e-28	0.854
c19604_g1_i1	histone-lysine N-methyltransferase EZA1 isoform X1	212	20	5.56e-13	0.792
c19789_g1_i1	elongator complex 2	212	20	1.06e-19	0.8475
c19887_g1_i1	low affinity sulfate transporter 3	212	20	1.25e-34	0.958
c20776_g1_i1	cysteine-rich receptor kinase 10	212	20	1.74e-32	0.959
c20881_g1_i1	COP9 signalosome complex subunit 7 isoform X2	212	20	1.9e-16	0.909
c21271_g1_i1	early light induced 2	212	8	5.49e-12	0.69
c21312_g1_i1	PREDICTED: uncharacterized protein C57A10.07	212	20	9.21e-21	0.742
c21472_g1_i1	uncharacterized acetyltransferase At3g50280-like	212	20	3.74e-24	0.7475
c22546_g1_i1	probable methyltransferase PMT7	212	20	2.78e-11	0.8265
c22586_g1_i1	uridine 5 -monophosphate synthase	212	20	4.89e-24	0.922
c22838_g1_i1	Aspartate glutamate uridylate kinase family	212	20	7.72e-21	0.793
c23184_g1_i1	DNA damage-binding 1	212	20	7.43e-41	0.9775
c24261_g1_i1	serine threonine- kinase HT1-like	212	20	6.17e-21	0.791
c24693_g1_i1	sucrose-phosphate synthase	212	20	2.52e-15	0.9535
c25275_g1_i1	somatic embryogenesis receptor kinase 1	212	4	1.11e-06	0.645
c25483_g1_i1	receptor kinase At4g00960	212	20	2.29e-35	0.9245
c25567_g1_i1	1,8-cineole chloroplastic	212	20	2.01e-15	0.9335
c25701_g1_i1	probable histone-lysine N-methyltransferase ATXR3	212	16	5.87e-11	0.7781
c26247_g1_i1	alpha beta-hydrolase superfamily	212	20	2.13e-29	0.855
c26510_g1_i1	psbP domain-containing chloroplastic	212	20	4.02e-33	0.968
c26784_g1_i1	poly(A)-specific ribonuclease PARN	212	20	1.23e-07	0.7435
c26833_g1_i1	paladin	212	20	4.35e-23	0.946
c26920_g1_i1	flap endonuclease 1	212	20	1.39e-31	0.9595
c27047_g1_i1	hypothetical protein CICLE_v10004611mg	212	20	6.61e-36	0.968
c27387_g1_i1	reverse transcriptase family member	212	8	1.25e-07	0.7775
c27882_g1_i1	cation H(+) antiporter 15-like	212	20	1.38e-09	0.7065
c28041_g1_i1	Cleavage and polyadenylation specificity factor (CPSF) A subunit isoform 1	212	20	4.97e-31	0.89
c28133_g1_i1	DNA-binding SMUBP-2	212	20	4.22e-36	0.9045
c28146_g1_i1	MICRORCHIDIA 6-like isoform X1	212	20	2.82e-14	0.909
c290_g1_i1	MACPF domain-containing CAD1-like	213	20	7.37e-30	0.874
c802_g1_i1	laccase-12-like	213	20	6.25e-24	0.9675
c1233_g1_i1	PREDICTED: uncharacterized protein LOC104226689	213	20	2.74e-12	0.9465
c1520_g1_i1	PREDICTED: uncharacterized protein LOC104243743	213	20	2.7e-08	0.745
c2398_g1_i1	structural maintenance of chromosomes 5	213	1	6.16e-06	0.77
c2796_g1_i1	autophagy-related 18g isoform X1	213	20	1.35e-31	0.8965
c3080_g1_i2	NLP6-like isoform X1	213	20	6.58e-14	0.763
c3861_g1_i1	RNA binding	213	20	1.92e-12	0.8035
c4308_g2_i1	ATP binding	213	20	5.78e-18	0.7455
c4949_g1_i2	aminoacrylate hydrolase isoform X2	213	20	2.01e-33	0.9265
c5174_g1_i2	RNA-binding 39	213	20	4.97e-14	0.9335
c5435_g1_i2	probable acyl-activating enzyme peroxisomal isoform X1	213	20	2.27e-28	0.8545
c5716_g1_i1	PREDICTED: uncharacterized protein LOC100854478	213	10	6.44e-09	0.659
c5932_g1_i1	uncharacterized aarF domain-containing kinase chloroplastic	213	20	6.18e-13	0.96
c6335_g1_i1	UPF0420 C16orf58 homolog isoform X1	213	20	4.81e-39	0.9775
c7041_g1_i2	Core-2 I-branching beta-1,6-N-acetylglucosaminyltransferase family isoform 2	213	20	2.92e-31	0.894
c7321_g1_i2	cullin-3A	213	20	1.1e-17	0.9575
c7483_g1_i1	probable histone	213	20	7.09e-18	0.9415
c9199_g1_i2	thioredoxin-related partial	213	20	1.35e-25	0.79
c9613_g1_i1	pyruvate dehydrogenase family	213	20	4.09e-36	0.9415
c9800_g1_i3	AP-1 complex subunit mu-2	213	20	3.19e-33	0.996
c9913_g1_i1	hypothetical protein CICLE_v10033503mg, partial	213	4	3.88e-07	0.6675
c10396_g1_i1	WD repeat-containing 13	213	20	2.49e-22	0.924
c10666_g1_i1	calcium calmodulin-regulated receptor-like kinase 2	213	20	1.99e-24	0.8535
c11103_g3_i2	unnamed protein product	213	20	2.52e-21	0.9915
c11112_g1_i18	G3BP isoform X1	213	19	6.58e-09	0.6721
c11141_g6_i2	peptidyl-prolyl cis-trans isomerase CYP20-1	213	20	1.81e-32	0.9325
c11212_g2_i17	CURVATURE THYLAKOID chloroplastic	213	20	6.39e-28	0.9165
c11220_g5_i1	flavin-containing monooxygenase FMO GS-OX-like 4	213	20	9.25e-13	0.7765
c11334_g2_i1	transcriptional corepressor LEUNIG-like isoform X1	213	20	9.42e-10	0.802
c11367_g2_i1	probable glutathione peroxidase 8	213	20	2.31e-33	0.972
c11383_g1_i1	60S ribosomal L31	213	20	2.12e-09	0.954
c11434_g1_i4	UDP-glucuronic acid decarboxylase 6	213	20	1.27e-35	0.987
c11542_g5_i1	haloacid dehalogenase-like hydrolase domain-containing At2g33255	213	20	1.11e-40	0.9305
c11673_g5_i1	transcription initiation factor TFIID subunit 5	213	20	1.17e-27	0.9365
c11764_g1_i3	THO complex subunit 4A	213	20	1.89e-10	0.8125
c11777_g1_i2	F-box At1g55000	213	20	3.12e-26	0.817
c11869_g4_i1	DEAD-box ATP-dependent RNA helicase 51-like	213	14	3.47e-07	0.7821
c11916_g4_i2	probable BOI-related E3 ubiquitin- ligase 2	213	20	2.34e-15	0.7885
c11953_g2_i7	DNA-binding SMUBP-2	213	20	6.43e-36	0.985
c11973_g1_i5	kinase superfamily	213	20	4.52e-08	0.8
c12005_g4_i1	pentatricopeptide repeat-containing mitochondrial	213	20	7.31e-27	0.8115
c12092_g3_i2	Peroxisome assembly 2	213	20	7.77e-11	0.871
c12343_g2_i1	pollen-specific leucine-rich repeat extensin 2	213	20	2.61e-16	0.884
c12385_g4_i1	inactive kinase SELMODRAFT_444075	213	11	2.14e-08	0.6818
c12412_g5_i2	endoglucanase 12	213	20	5.37e-29	0.8515
c12438_g5_i1	pre-mRNA-processing-splicing factor 8-like	213	20	1.04e-31	1
c12452_g3_i3	cinnamoyl- reductase 1 isoform X1	213	4	1.78e-07	0.76
c12469_g1_i1	heme-binding 2	213	20	8.09e-32	0.8915
c12504_g1_i1	Emb: isoform 2	213	20	2.25e-20	0.9985
c12717_g5_i1	coatomer subunit beta-1-like	213	20	5.38e-35	0.946
c12737_g9_i1	E3 ubiquitin- ligase SINA-like 10	213	20	1.08e-09	0.62
c12786_g2_i3	AAA-ATPase At3g28580-like	213	20	1.63e-28	0.824
c12825_g2_i3	beta-amylase chloroplastic-like	213	20	1.57e-21	0.8815
c12885_g2_i4	serine threonine- kinase HT1	213	20	1.35e-38	0.963
c12977_g1_i1	kinase and PP2C-like domain-containing isoform X1	213	20	4.33e-33	0.9205
c13489_g1_i1	PREDICTED: uncharacterized protein LOC108208816	213	20	3.58e-22	0.8045
c13866_g1_i1	Regulator of chromosome condensation (RCC1) family with FYVE zinc finger domain isoform 2	213	20	8.26e-37	0.97
c14318_g1_i1	40S ribosomal S17-like	213	20	1.62e-12	0.9175
c14338_g1_i1	alpha- partial	213	20	1.23e-42	0.998
c14444_g1_i1	ABC transporter B family member 20	213	20	1.34e-18	0.9745
c14712_g1_i1	probable methyltransferase PMT11	213	20	5.33e-36	0.957
c14913_g1_i1	NAD(P)-binding Rossmann-fold superfamily isoform 2	213	20	2.65e-36	0.9365
c14979_g1_i1	elongation factor 1-alpha	213	20	7.95e-15	0.9755
c15226_g1_i1	probable receptor kinase At5g47070	213	20	4.59e-15	0.75
c15351_g1_i1	E3 ubiquitin ligase DRIP2-like	213	20	4.95e-38	0.961
c15362_g1_i1	PREDICTED: uncharacterized protein LOC100257838	213	20	1e-30	0.7995
c15501_g1_i1	piriformospora indica-insensitive 2-like	213	20	1.11e-15	0.823
c15630_g1_i1	ABC transporter A family	213	20	1.41e-14	0.6625
c15643_g1_i1	aspartic ase 1 isoform X1	213	20	5.48e-11	0.714
c15806_g1_i1	MAP3K epsilon kinase 1-like	213	20	2.99e-29	0.942
c15923_g1_i1	internal alternative NAD(P)H-ubiquinone oxidoreductase mitochondrial-like	213	20	5.59e-28	0.978
c16165_g1_i1	translational activator GCN1	213	20	2.7e-30	0.9555
c16521_g1_i1	E3 ubiquitin- ligase UPL2 isoform 2	213	20	6.41e-39	0.9345
c16861_g2_i1	cytochrome P450 71D11-like	213	20	1.46e-19	0.7935
c16962_g1_i1	cyclin-A3-1	213	20	9.86e-20	0.849
c17193_g1_i1	B3 domain-containing transcription factor VRN1-like	213	20	1.02e-11	0.6745
c17304_g1_i1	probable receptor kinase At5g56460	213	20	1.97e-28	0.984
c17895_g1_i1	methyl- -binding domain	213	20	8.1e-27	0.758
c18117_g1_i1	RB1-inducible coiled-coil isoform 2	213	20	1.34e-13	0.5685
c18170_g1_i1	unnamed protein product	213	20	1.1e-27	0.8345
c18306_g1_i1	patellin-4	213	20	8.81e-37	0.9065
c18392_g1_i1	ALWAYS EARLY 3-like	213	20	7.34e-16	0.771
c18421_g1_i1	zeatin O-glucosyltransferase-like	213	20	5.77e-09	0.819
c18438_g1_i1	replication A 70 kDa DNA-binding subunit A	213	20	6.44e-42	0.9755
c19342_g1_i1	zinc finger chloroplastic	213	20	1.26e-13	0.7025
c19921_g1_i1	long-chain-alcohol oxidase FAO4A-like	213	1	2.8e-06	0.76
c19997_g1_i1	transcription factor TGA2-like isoform X1	213	20	1.72e-39	0.93
c20066_g1_i1	Phosphoinositide phosphatase family isoform 1	213	20	4.96e-36	0.977
c20216_g1_i1	Niemann-Pick C1 -like	213	20	1.05e-11	0.94
c20231_g1_i1	basic form of pathogenesis-related 1	213	20	6.78e-30	0.8355
c20290_g1_i1	wall-associated receptor kinase-like 14	213	20	1.24e-37	0.94
c20408_g1_i1	protease Do-like 9	213	20	2.04e-41	0.9945
c20442_g1_i1	DETOXIFICATION 27-like isoform X2	213	20	1.55e-33	0.9285
c20520_g1_i1	BRCT domain-containing family	213	20	8.12e-09	0.686
c20564_g1_i1	glyoxylate hydroxypyruvate reductase HPR3-like	213	20	5.3e-32	0.873
c20608_g1_i1	partial	213	20	4.86e-44	0.999
c20615_g1_i1	Glucose-inhibited division family A isoform 2	213	20	1.75e-32	0.889
c20721_g2_i1	transcription termination factor chloroplastic-like	213	20	5.4e-19	0.665
c21292_g1_i1	cyclin-dependent kinase C-1-like	213	20	3.68e-16	0.752
c21386_g1_i1	importin-11 isoform X1	213	20	6.62e-23	0.927
c21389_g1_i1	peptide-N4-(N-acetyl-beta-glucosaminyl)asparagine amidase A-like	213	20	7.3e-18	0.778
c21443_g1_i1	nuclease HARBI1	213	20	1.27e-22	0.7285
c21541_g1_i1	galactinol synthase 2	213	20	1.57e-08	0.7115
c21818_g1_i1	kinase chloroplastic-like	213	13	1.42e-08	0.5946
c22163_g1_i1	PREDICTED: uncharacterized protein LOC107002948	213	20	5.86e-18	0.9405
c22765_g1_i1	hypothetical chloroplast RF21 (chloroplast)	213	20	4.68e-28	0.8465
c22817_g1_i1	serine threonine- phosphatase 7	213	20	2.23e-12	0.788
c23249_g1_i1	CDPK-related kinase 3	213	6	5.25e-06	0.8667
c24101_g1_i1	probable rhamnogalacturonate lyase B isoform X2	213	20	9.47e-27	0.8465
c24221_g1_i1	C2 domain-containing GRAM domain-containing isoform partial	213	20	4.31e-38	0.899
c24756_g1_i1	microtubule-associated TORTIFOLIA1	213	1	3.68e-06	0.7
c24937_g1_i1	triacylglycerol lipase SDP1	213	20	1.51e-27	0.782
c25207_g1_i1	VHS domain-containing At3g16270-like	213	20	1.75e-30	0.9515
c25571_g1_i1	eukaryotic translation initiation factor 4G	213	20	1.1e-27	0.993
c26300_g1_i1	lysine-specific demethylase JMJ25-like	213	20	3.73e-29	0.8765
c26678_g1_i1	two-component response regulator-like APRR9 isoform X2	213	20	3.78e-17	0.666
c26855_g1_i1	probable E3 ubiquitin- ligase ARI1	213	20	2.08e-24	0.765
c27223_g1_i1	B3 domain-containing At3g19184-like	213	20	1.48e-19	0.6985
c27721_g1_i1	IQ domain-containing IQM3-like	213	20	1.63e-17	0.853
c27894_g1_i1	PREDICTED: uncharacterized protein LOC105976217	213	20	3.01e-09	0.716
c28103_g1_i1	AMP deaminase	213	20	7.92e-42	0.9735
c886_g1_i2	inositol 2-dehydrogenase 2	214	20	1.46e-25	0.861
c897_g1_i1	probable methyltransferase PMT19	214	20	6.09e-34	0.8635
c1205_g1_i1	PREDICTED: uncharacterized protein LOC104120227	214	20	7.36e-28	0.8865
c1323_g1_i1	spermidine hydroxycinnamoyl transferase	214	20	4.45e-17	0.71
c10274_g1_i5	E3 ubiquitin- ligase SINAT3-like	214	20	2.77e-11	0.996
c10465_g1_i1	Sec14p-like phosphatidylinositol transfer family isoform 1	214	20	8.51e-12	0.8845
c10794_g1_i2	heat shock 70 kDa	214	20	2.27e-24	0.84
c10878_g1_i1	endo-1,3 1,4-beta-D-glucanase-like	214	20	5.63e-33	0.817
c11041_g7_i1	Alpha beta-Hydrolases superfamily	214	20	5.39e-17	0.9465
c11242_g12_i1	Mini-chromosome maintenance complex-binding	214	20	3.44e-21	0.7445
c11313_g2_i3	SAP domain-containing	214	20	4.16e-16	0.897
c11984_g1_i2	partial	214	20	8.84e-28	1
c12037_g2_i3	AF385728_1AT3g47831 T23J7	214	20	2.94e-22	0.823
c12069_g3_i6	probable fructokinase- chloroplastic	214	20	1.33e-21	0.9585
c12123_g2_i1	biotin carboxyl carrier of acetyl- carboxylase chloroplastic	214	1	4.53e-07	0.61
c12126_g6_i2	non-specific lipid-transfer A-like	214	5	5.91e-07	0.87
c12213_g2_i2	Plant organelle RNA recognition domain-containing	214	20	9.51e-19	0.77
c12258_g2_i1	proteasome subunit beta type-2-A	214	20	5.67e-13	0.658
c12316_g1_i16	PREDICTED: uncharacterized protein LOC104246511	214	8	6.97e-07	0.7788
c12321_g3_i2	fructose bisphosphate partial	214	2	3.82e-06	0.93
c12458_g4_i3	ultraviolet-B receptor UVR8-like isoform X1	214	20	7.45e-21	0.9795
c12530_g1_i5	28 kDa heat- and acid-stable phospho	214	20	1.11e-16	0.957
c12579_g2_i1	serine threonine- phosphatase PP1-like	214	20	4.22e-19	1
c12583_g1_i2	disulfide isomerase	214	20	1.91e-16	0.78
c12588_g5_i1	choline chloroplastic	214	20	7.4e-10	0.8975
c12609_g1_i8	chloroplastic-like	214	20	9.15e-16	0.7725
c12693_g6_i2	E3 ubiquitin- ligase CIP8	214	20	1.14e-13	0.822
c12816_g6_i2	topless-related 4	214	20	2.69e-16	0.906
c12819_g1_i5	nudix hydrolase chloroplastic	214	20	9.86e-33	0.9215
c12869_g1_i4	proteasome subunit beta type-5-like	214	20	3.78e-35	0.985
c12887_g2_i2	plant (DUF789)	214	20	3.88e-11	0.96
c13250_g1_i1	lipase class 3 family	214	20	1.1e-32	0.9325
c13591_g1_i1	F-box At4g18380-like	214	20	2.13e-09	0.7875
c13915_g1_i1	NETWORKED 3C	214	20	2.88e-34	0.892
c13942_g1_i1	signal peptidase complex catalytic subunit SEC11A	214	20	1.3e-22	0.8715
c13957_g1_i1	BSD domain-containing 1-like	214	20	1.25e-17	0.746
c16917_g1_i1	pentatricopeptide repeat-containing At4g37170	214	20	2.51e-25	0.898
c17260_g1_i1	receptor 12	214	20	2.39e-14	0.667
c17342_g1_i1	nucleolar complex 4 homolog	214	20	4.58e-27	0.8485
c17726_g1_i1	L-type lectin-domain containing receptor kinase -like	214	20	2.49e-22	0.912
c17906_g1_i1	PREDICTED: uncharacterized protein LOC102619742	214	6	1.48e-06	0.69
c17927_g1_i1	sodium hydrogen exchanger 1-like	214	20	2.83e-33	0.9015
c18011_g1_i1	DTW domain-containing 2	214	20	6.79e-33	0.8685
c18052_g1_i1	squalene synthase 2	214	17	1.39e-06	0.8924
c18561_g1_i1	HUA2 3	214	2	9.04e-07	0.59
c18796_g1_i1	glycerol-3-phosphate dehydrogenase [NAD(+)]	214	20	1.59e-40	0.977
c19021_g1_i1	nuclease HARBI1	214	20	8.58e-29	0.897
c19590_g1_i1	UDP-glucuronate 4-epimerase 1	214	20	3.14e-43	0.985
c20321_g1_i1	zinc finger BED domain-containing RICESLEEPER 2-like	214	20	3.24e-23	0.7545
c20336_g1_i1	J domain-containing required for chloroplast accumulation response 1	214	20	2.44e-12	0.849
c20505_g1_i1	mitogen-activated kinase kinase kinase 1-like	214	20	1.89e-10	0.784
c20674_g1_i1	SWIM zinc finger family isoform 2	214	20	2.32e-29	0.8475
c20911_g1_i1	methionine S-methyltransferase	214	20	1.76e-29	0.92
c20960_g1_i1	probable 2-carboxy-D-arabinitol-1-phosphatase	214	20	1.67e-33	0.8875
c21410_g1_i1	trafficking particle complex subunit 11 isoform X2	214	20	3.92e-27	0.863
c21897_g1_i1	WD repeat-containing 44-like	214	20	1.52e-08	0.7715
c22200_g1_i1	beta-galactosidase 8-like	214	20	4.23e-36	0.9095
c22221_g1_i1	probable RNA helicase SDE3	214	20	2.77e-25	0.809
c22384_g1_i1	kinase chloroplastic-like	214	20	4.3e-17	0.738
c22652_g1_i1	CHROMATIN REMODELING 19	214	20	6.96e-36	0.9605
c22794_g1_i1	ATP-dependent Clp protease ATP-binding subunit clpX- mitochondrial	214	20	3.08e-08	0.8705
c22915_g1_i1	arginyl-tRNA-- transferase 1 isoform X2	214	2	4.49e-06	0.745
c23168_g1_i1	WD-40 repeat-containing MSI1	214	20	1.55e-33	0.9025
c23679_g1_i1	sodium hydrogen exchanger 6-like	214	20	2.97e-16	0.9825
c23786_g1_i1	high chlorophyll fluorescent 109	214	20	3.68e-38	0.9425
c23959_g1_i1	unnamed protein product	214	20	3.04e-09	0.7975
c24705_g1_i1	O-fucosyltransferase family	214	20	8.98e-42	0.9975
c26227_g1_i1	STRUBBELIG-RECEPTOR FAMILY 3-like	214	20	6e-20	0.747
c26354_g1_i1	probable methyltransferase PMT15	214	20	7.72e-39	0.936
c26365_g1_i1	erythroid differentiation-related factor 1	214	20	5.06e-26	0.8115
c26600_g1_i1	ATPase family AAA domain-containing 3-B-like	214	20	1.74e-17	0.813
c3569_g1_i1	DNA (cytosine-5)-methyltransferase DRM2-like	215	20	4.92e-18	0.8425
c3696_g1_i1	PREDICTED: uncharacterized protein LOC104233647 isoform X2	215	20	6.73e-29	0.955
c3936_g1_i1	beta-glucosidase 40-like	215	20	5.49e-23	0.8945
c8235_g1_i1	(+)-neomenthol dehydrogenase-like	269	20	1.51e-42	0.891
c18707_g1_i1	(+)-neomenthol dehydrogenase-like	314	20	2.77e-29	0.82
c12597_g1_i1	(+)-neomenthol dehydrogenase-like	539	20	1.09e-85	0.8615
c12597_g1_i2	(+)-neomenthol dehydrogenase-like	627	20	2.44e-71	0.8595
c22018_g1_i1	terpene synthase cyclase family	216	20	1.88e-23	0.8175
c12546_g5_i1	Myrcene synthase	315	20	1.52e-47	0.7965
c26709_g1_i1	(-)-alpha-terpineol synthase	692	20	4.47e-80	0.722
c8314_g2_i1	(-)-isopiperitenol (-)-carveol mitochondrial-like	338	20	1.58e-21	0.839
c11258_g9_i1	short-chain dehydrogenase reductase 3b-like	504	20	2.25e-31	0.796
c15608_g1_i1	mannan endo-1,4-beta-mannosidase 2-like	225	20	6.24e-39	0.927
c12661_g1_i4	mannan endo-1,4-beta-mannosidase 2-like	356	20	2.72e-52	0.935
c8048_g1_i1	mannan endo-1,4-beta-mannosidase 2-like	372	20	2.38e-71	0.914
c5917_g1_i1	mannan endo-1,4-beta-mannosidase 2-like	424	20	1.15e-19	0.801
c5917_g1_i2	mannan endo-1,4-beta-mannosidase 2-like	441	20	1.36e-19	0.7965
c8588_g1_i2	mannan endo-1,4-beta-mannosidase 2-like	460	20	1.55e-46	0.7925
c8588_g1_i1	mannan endo-1,4-beta-mannosidase 2-like	520	20	3.87e-51	0.7975
c1971_g1_i1	mannan endo-1,4-beta-mannosidase 2-like	598	20	3.62e-92	0.863
c3742_g1_i1	Rieske [2Fe-2S] iron-sulfur domain-containing	462	20	5.14e-64	0.923
c16693_g1_i1	sodium hydrogen exchanger 2-like	216	20	2.59e-13	0.935
c4966_g1_i1	BTB POZ domain-containing At3g05675-like	215	3	6.52e-06	0.88
c5774_g1_i1	zinc finger family	215	20	4.42e-19	0.659
c5898_g1_i1	glutathione-specific gamma-glutamylcyclotransferase 2	215	14	2.36e-07	0.8236
c103_g1_i1	sodium hydrogen exchanger 2-like	610	20	1.42e-15	0.8395
c9243_g1_i1	GTP diphosphokinase chloroplastic isoform X2	354	20	5.58e-58	0.9515
c7248_g1_i2	serine threonine- kinase 3 isoform X1	215	20	1.43e-07	0.9345
c12613_g3_i1	GTP diphosphokinase chloroplastic	921	20	4.77e-161	0.838
c10837_g2_i1	3 ,5 -nucleoside bisphosphate phosphatase	215	20	2.23e-14	0.7155
c11110_g2_i1	DEAD-box ATP-dependent RNA helicase 20	215	20	6.4e-10	0.987
c11685_g6_i1	myb family transcription factor family	215	20	1.07e-07	0.5885
c11760_g2_i1	Essential N-terminal	215	9	1.09e-07	0.91
c12283_g5_i1	probable aminopyrimidine mitochondrial	215	20	2.05e-08	0.9225
c12331_g5_i4	zinc finger CCCH domain-containing 1	215	17	2.09e-07	0.8729
c12341_g1_i6	SGT1 homolog isoform X1	215	20	7.24e-09	0.9465
c12920_g1_i1	histone deacetylase 6	215	20	2.86e-11	0.809
c13764_g1_i1	rho-N domain-containing chloroplastic	215	12	1.74e-09	0.6175
c14866_g1_i1	PREDICTED: uncharacterized protein LOC107788959	215	2	8.2e-06	0.84
c15165_g1_i1	signal recognition particle 43 kDa chloroplastic	215	20	2.14e-07	0.98
c15230_g1_i1	NADH dehydrogenase subunit	215	9	7.59e-24	0.7578
c16375_g1_i1	translational activator GCN1	215	20	5e-11	0.8475
c17744_g1_i1	coilin	215	1	3.38e-06	0.71
c18116_g1_i1	N-terminal asparagine amidohydrolase	215	20	3.85e-10	0.77
c18124_g1_i1	flap endonuclease GEN-like 2 isoform X2	215	20	1.11e-11	0.674
c18388_g1_i1	jacalin-related lectin 3-like isoform X1	215	20	2.79e-12	0.913
c19134_g1_i1	phosphomethylpyrimidine chloroplastic isoform X2	215	10	1.27e-06	0.928
c19877_g1_i1	hypothetical protein PRUPE_ppa019850mg	215	1	6.66e-06	0.6
c20526_g1_i1	DNA-directed RNA polymerase III subunit RPC5-like	215	20	2.72e-12	0.6625
c21572_g1_i1	PREDICTED: uncharacterized protein LOC103950495	215	6	4.65e-09	0.6667
c22006_g1_i1	DNA RNA polymerases superfamily	215	20	1.86e-08	0.983
c24510_g1_i1	Ras association domain-containing 5	215	15	4.01e-07	0.8773
c25884_g1_i1	prephenate dehydratase family	215	20	1.07e-07	0.8275
c27627_g1_i1	pyrroline-5-carboxylate reductase	215	20	4.22e-12	0.9315
c28241_g1_i1	TMV resistance N-like	215	20	6.64e-10	0.692
c4027_g1_i1	zinc finger CCCH domain-containing 18 isoform X2	216	20	1.21e-16	0.7865
c4254_g1_i1	cell division cycle 5	216	20	3.59e-07	0.9375
c9398_g1_i1	NUCLEAR FUSION DEFECTIVE mitochondrial	216	9	3.54e-08	0.9467
c11072_g1_i1	monothiol glutaredoxin-S10	216	20	2.65e-10	0.8895
c11775_g1_i1	PREDICTED: uncharacterized protein LOC107491335	216	20	1.83e-08	0.99
c11955_g3_i4	PREDICTED: thioredoxin-1	216	2	7.88e-08	0.675
c12091_g5_i4	HEAT repeat-containing 8	216	20	1.25e-09	0.7385
c12091_g5_i7	unnamed protein product	216	2	1.09e-06	0.695
c12245_g3_i1	F-box SKIP17-like	216	20	1.22e-12	0.7745
c12315_g4_i1	homeobox-leucine zipper ATHB-15	216	20	2.55e-10	0.9665
c12536_g3_i7	Haloacid dehalogenase-like hydrolase (HAD) superfamily	216	20	1.32e-08	0.885
c12646_g3_i3	photosystem I reaction center subunit IV chloroplastic	216	20	1.7e-12	0.965
c16073_g1_i1	cellulose synthase A catalytic subunit 1 [UDP-forming]	216	20	1.06e-15	0.8415
c16797_g1_i1	DNA ligase 4 isoform X2	216	20	2.7e-14	0.958
c16982_g1_i1	Maternal effect embryo arrest 60 isoform 2	216	20	9.73e-10	0.7445
c20623_g1_i1	E3 ubiquitin- ligase UPL7 isoform X1	216	20	3.36e-26	0.7115
c24629_g1_i1	nucleotidyltransferase family	216	20	1.37e-17	0.8415
c25480_g1_i1	ABC transporter C family member 15	216	6	4.96e-08	0.615
c512_g1_i2	acidic repeat-containing isoform X2	217	4	2.36e-06	0.6775
c1365_g1_i2	28S ribosomal mitochondrial-like	217	17	8.56e-07	0.9912
c2224_g1_i1	DEAD-box ATP-dependent RNA helicase chloroplastic	217	6	2.72e-07	0.725
c4522_g1_i1	conserved hypothetical protein	217	2	9.61e-12	0.88
c5910_g1_i1	hypothetical protein POPTR_0162s003201g, partial	217	12	4.03e-10	0.6892
c6257_g1_i1	pre-rRNA-processing ESF1	217	6	1.06e-08	0.7133
c6765_g1_i1	unnamed protein product	217	1	1.49e-08	0.6
c8884_g1_i3	beta-D-glucosyl crocetin beta-1,6-glucosyltransferase-like	217	20	6.47e-12	0.7745
c9875_g1_i1	L-ascorbate oxidase homolog	217	20	5.95e-11	0.888
c11141_g5_i1	kinesin KP1-like isoform X1	217	20	1.29e-12	0.622
c11431_g7_i2	hypothetical protein (mitochondrion)	217	1	1.54e-09	0.69
c11825_g2_i4	calreticulin	217	20	5.43e-14	0.9625
c12753_g8_i2	dolichyl-diphosphooligosaccharide-- glycosyltransferase subunit STT3A	217	20	9.29e-07	0.835
c13298_g1_i1	PREDICTED: uncharacterized protein LOC104606081, partial	217	5	7.97e-10	0.552
c14044_g1_i1	receptor kinase At4g00960	217	20	5.4e-14	0.6485
c14150_g1_i1	elongation factor mitochondrial	217	1	2.4e-07	0.6
c15908_g1_i1	hypothetical protein B456_001G165100, partial	217	1	3.44e-06	0.95
c17705_g1_i1	microtubule-associated TORTIFOLIA1-like	217	20	6.09e-12	0.8185
c20283_g1_i1	helicase MOM1-like isoform X1	217	20	1.73e-23	0.8205
c20447_g1_i1	PREDICTED: uncharacterized protein LOC103718272	217	3	9.42e-13	0.7433
c21348_g1_i1	transcription factor family	217	6	2.11e-09	0.6817
c26708_g1_i1	ETHYLENE INSENSITIVE 3-like 3 isoform X1	217	8	2.84e-18	0.705
c27641_g1_i1	structural maintenance of chromosomes 6B-like	217	20	4.85e-10	0.7625
c8385_g1_i1	NAC domain-containing 8 isoform X1	218	20	3.44e-09	0.961
c12005_g6_i2	probable transmembrane ascorbate ferrireductase 2	218	5	5.05e-07	0.914
c12026_g1_i3	Tudor PWWP MBT domain-containing isoform 2	218	16	5.23e-10	0.6238
c12035_g2_i2	peptidoglycan-binding domain-containing family partial	218	12	4.79e-07	0.8467
c12408_g4_i2	Coiled-coil domain-containing 73	218	20	1.45e-09	0.8125
c18089_g1_i1	RST1 isoform X2	218	20	5e-14	0.7605
c19677_g1_i1	annexin D3	218	20	3.47e-08	0.857
c20555_g1_i1	protease Do-like 14 isoform X1	218	20	1.99e-15	0.7685
c22965_g1_i1	DETOXIFICATION 16-like	218	20	1.72e-08	0.6995
c25747_g1_i1	RRP5 homolog	218	20	5.37e-09	0.9335
c26859_g1_i1	SNF1-related kinase regulatory subunit gamma-1-like	218	20	2.54e-13	0.876
c27214_g1_i1	cationic amino acid transporter chloroplastic	218	13	9.23e-08	0.9438
c2023_g1_i1	ethylene-responsive transcription factor ABR1-like isoform X2	219	5	4.15e-06	0.68
c2429_g1_i1	regulator of nonsense transcripts UPF2	219	2	1.18e-09	0.775
c2881_g1_i2	pinin	219	20	6.08e-10	0.7795
c4243_g1_i1	kinase chloroplastic-like	219	20	9.54e-20	0.968
c5683_g1_i2	hypothetical protein SOVF_006960 isoform C	219	9	2.17e-07	0.9378
c6073_g1_i1	hypothetical protein VITISV_026917	219	1	8.61e-06	0.68
c7534_g1_i1	eukaryotic translation initiation factor 2 subunit beta	219	20	2.58e-11	0.8825
c9527_g1_i2	monogalactosyldiacylglycerol synthase chloroplastic-like	219	2	4.3e-06	0.85
c10520_g1_i1	zinc finger CCCH domain-containing 19-like isoform X2	219	14	2.35e-09	0.7079
c10807_g1_i2	hyoscyamine 6-dioxygenase-like	219	13	2.06e-08	0.6523
c11181_g7_i1	jacalin-related lectin 3-like	219	15	5.83e-09	0.5967
c11927_g2_i4	CMSS1	219	20	6.32e-08	0.953
c12298_g1_i3	lysine-tRNA ligase	219	20	2.7e-07	0.9585
c12597_g1_i4	(+)-neomenthol dehydrogenase-like	219	20	2.52e-09	0.8595
c12720_g1_i2	serine--glyoxylate aminotransferase-like	219	20	2.94e-10	0.96
c12870_g6_i1	hypothetical protein L484_017935	219	1	3.01e-06	0.81
c17870_g1_i1	myb family transcription factor family	219	20	6.5e-14	0.701
c27373_g1_i1	paired amphipathic helix Sin3-like 2 isoform X1	219	20	2.91e-11	0.726
c4472_g1_i1	PREDICTED: uncharacterized protein LOC105042429	220	20	1.61e-07	0.9575
c8566_g1_i4	PREDICTED: uncharacterized protein LOC108225051	220	1	1.76e-06	0.96
c11758_g1_i3	PREDICTED: uncharacterized protein LOC107786631	220	15	9.75e-07	0.6267
c11926_g1_i4	hypothetical protein POPTR_0019s13970g	220	1	6.06e-07	0.82
c12316_g2_i5	F-box LRR-repeat At5g63520-like	220	13	1.28e-08	0.7138
c12380_g2_i4	chloride channel CLC-f	220	20	5.36e-08	0.8115
c12488_g3_i6	PREDICTED: uncharacterized protein LOC100267059	220	8	4.32e-11	0.6475
c12825_g5_i4	eukaryotic translation initiation factor partial	220	20	1.64e-11	0.969
c12845_g4_i5	proteasome subunit alpha type-2-A-like	220	20	1.34e-10	0.9425
c13937_g1_i1	hypothetical protein AMTR_s00058p00214320	220	1	7.77e-09	0.81
c15043_g1_i1	helicase-like transcription factor CHR28 isoform X1	220	20	1.26e-15	0.675
c19498_g1_i1	Tetratricopeptide repeat-like superfamily	220	20	2.55e-10	0.7295
c20165_g1_i1	DUF674 family	220	20	2.7e-10	0.8195
c20205_g1_i1	Cysteine ases superfamily isoform 7	220	20	8.57e-13	0.6445
c20731_g1_i1	unnamed protein product	220	2	2.71e-06	0.78
c22940_g1_i1	histone-lysine N-methyltransferase ATXR3	220	20	3.46e-37	0.967
c23111_g1_i1	Remorin family	220	20	2.55e-08	0.795
c23394_g1_i1	Mitochondrial metalloendopeptidase OMA1	220	20	4.81e-24	0.7885
c27255_g1_i1	auxin transport BIG	220	20	1.24e-15	0.996
c489_g1_i1	BTB POZ domain-containing At3g56230-like	221	20	5.61e-15	0.8625
c2786_g1_i1	emsy N terminus domain-containing family	221	20	3.14e-07	0.807
c3451_g1_i1	NRT1 PTR FAMILY -like	221	20	1.15e-08	0.8595
c4983_g1_i1	ent-copalyl diphosphate synthase	221	20	2.01e-09	0.6125
c5325_g1_i1	dnaJ ERDJ3A	221	20	6.56e-08	0.773
c10563_g1_i1	hypothetical protein PHAVU_002G021000g	221	1	2.41e-07	0.75
c11525_g4_i1	hypothetical protein PRUPE_ppa014299mg	221	2	5.7e-12	0.62
c11825_g7_i1	FRIGIDA 1	221	20	2.06e-15	0.698
c11991_g4_i2	ATPase family AAA domain-containing 1-A	221	20	6.49e-14	1
c12171_g4_i1	josephin	221	20	5.11e-11	0.7935
c12243_g2_i2	zinc finger 593	221	20	2.54e-09	0.79
c16688_g1_i1	Sulfite exporter family	221	20	3.59e-11	0.9015
c17489_g1_i1	chaperone dnaJ 49	221	20	3.35e-16	0.748
c21223_g1_i1	NUCLEAR FUSION DEFECTIVE 4-like	221	10	1.58e-07	0.878
c21674_g1_i1	class IV aminotransferase	221	20	1.29e-11	0.681
c25212_g1_i1	pre-mRNA-processing 40A-like isoform X1	221	20	2.32e-19	0.904
c25878_g1_i1	Myb SANT-like DNA-binding domain	221	20	3.01e-12	0.6935
c25882_g1_i1	Protoheme IX farnesyltransferase	221	20	1.66e-14	0.7685
c26125_g1_i1	ribosomal S3 (mitochondrion)	221	9	3.12e-15	0.9067
c26520_g1_i1	ABC transporter A family member 7-like	221	20	1.89e-20	0.9495
c27733_g1_i1	hypothetical protein NitaMp136	221	1	2.55e-08	0.66
c4331_g1_i1	Core-2 I-branching beta-1,6-N-acetylglucosaminyltransferase family	222	20	1.49e-10	0.836
c6262_g2_i1	RRP12	222	20	1.39e-10	0.8195
c10271_g1_i1	C-Myc-binding homolog	222	15	8.43e-09	0.7433
c10489_g2_i1	DNA-binding ESCAROLA	222	20	6.79e-07	0.7955
c10723_g1_i2	3-oxoacyl-[acyl-carrier- ] reductase 4-like	222	20	2.27e-12	0.998
c11255_g1_i7	guanylate-binding 1-like	222	4	2.86e-06	0.7
c11539_g5_i1	PREDICTED: uncharacterized protein LOC108223098 isoform X6	222	1	5.49e-06	0.59
c11601_g6_i7	LIKE COV 1-like	222	20	4.08e-11	0.982
c11781_g2_i1	UPF0613 isoform X1	222	7	1.05e-06	0.7086
c12207_g6_i1	ubiquitin carboxyl-terminal hydrolase 8	222	20	2.96e-16	0.692
c12589_g4_i1	TMV resistance N-like	222	17	1.98e-08	0.6682
c12756_g4_i2	topless-related 4 isoform X4	222	5	6.91e-06	0.89
c13333_g1_i1	pentatricopeptide repeat-containing At1g16830	222	20	3.97e-18	0.767
c13439_g1_i1	PREDICTED: uncharacterized protein LOC103500575	222	20	6.53e-10	0.923
c13837_g1_i1	pentatricopeptide repeat-containing At4g21065-like	222	20	2.45e-08	0.5695
c14344_g1_i1	chaperone dnaJ mitochondrial-like	222	3	2.77e-06	0.6767
c14462_g1_i1	probable LRR receptor-like serine threonine- kinase At1g53430	222	9	1.33e-08	0.6189
c15365_g1_i1	L-ascorbate oxidase	222	20	7.84e-09	0.7805
c17127_g1_i1	hypothetical protein CISIN_1g000208mg	222	4	3.48e-06	0.625
c17180_g1_i1	derlin- -like	222	20	8.93e-08	0.7605
c17567_g1_i1	PQ-loop repeat family transmembrane family isoform 1	222	20	2.62e-11	0.594
c18370_g1_i1	PREDICTED: uncharacterized protein LOC8265460	222	6	2.93e-07	0.6633
c20570_g1_i1	Basic helix-loop-helix DNA-binding superfamily	222	1	1.76e-06	0.55
c21953_g1_i1	cyclic nucleotide-gated ion channel 1	222	20	7.89e-10	0.844
c25432_g1_i1	golgin candidate 6	222	20	2.73e-37	0.906
c26434_g1_i1	WAT1-related At3g28050-like	222	12	2.12e-09	0.7575
c27299_g1_i1	tRNA-dihydrouridine(47) synthase [NAD(P)(+)]-like	222	20	1.38e-10	0.7555
c27984_g1_i1	transcription initiation factor IIB	222	20	3.35e-12	0.9225
c5103_g1_i1	zinc transporter 1-like	223	20	4.38e-10	0.5765
c9315_g1_i1	trigger factor Chloroplastic	223	20	1.84e-15	0.8815
c10222_g1_i1	RING-H2 zinc finger	223	20	2.75e-17	0.8135
c10383_g1_i3	ribosomal S2 (mitochondrion)	223	7	5.16e-19	0.7957
c10987_g3_i1	LIKE COV 2-like	223	20	7.44e-10	0.898
c11374_g2_i6	nuclear cap-binding subunit 2	223	20	7.07e-19	0.758
c11947_g3_i6	transmembrane 56-like	223	20	4.33e-08	0.8815
c12435_g4_i5	hypothetical protein MIMGU_mgv1a026253mg	223	13	8e-10	0.7708
c12550_g2_i2	V-type proton ATPase subunit C	223	1	7.27e-06	1
c12766_g3_i1	trafficking particle complex subunit 8	223	20	2.71e-12	0.83
c12807_g2_i1	hypothetical protein L484_000476	223	20	3.72e-08	0.8895
c16496_g1_i1	Mediator of RNA polymerase II transcription subunit 23	223	20	7.6e-22	0.94
c17287_g1_i1	E3 ubiquitin- ligase PRT6 isoform X1	223	20	1.96e-20	0.7425
c18205_g1_i1	double-stranded RNA-binding 1-like isoform X1	223	2	1.71e-06	0.82
c19565_g1_i1	probable histone-lysine N-methyltransferase ATXR3	223	20	2.86e-19	0.718
c21477_g1_i1	Protein of unknown function DUF3506	223	1	4.19e-06	0.69
c22116_g1_i1	3-phosphoinositide-dependent kinase-1	223	2	9.03e-08	0.59
c25630_g1_i1	embryo defective 2219	223	20	2.45e-13	0.7295
c27674_g1_i1	hypothetical protein F511_17901	223	20	2.22e-37	0.961
c28183_g1_i1	multisubstrate pseudouridine synthase 7	223	20	9.67e-18	0.86
c2087_g1_i1	thymidine kinase-like	224	12	1.07e-07	0.8225
c2163_g1_i1	topoisomerase I	224	14	2.79e-09	0.7086
c3181_g1_i1	PR domain zinc finger isoform 1	224	20	5.63e-11	0.666
c9202_g1_i1	conserved hypothetical protein	224	4	3.8e-18	1
c9446_g2_i1	PREDICTED: uncharacterized protein LOC108209586	224	4	8.03e-07	0.6525
c10906_g1_i3	PREDICTED: uncharacterized protein LOC101510827	224	7	4.03e-08	0.7614
c11060_g1_i2	3-ketoacyl- thiolase peroxisomal	224	20	3.53e-09	0.938
c11440_g2_i5	ribosome biogenesis slx9-like isoform X2	224	13	4.84e-08	0.8162
c11947_g5_i1	intron-binding aquarius	224	12	8.82e-07	0.8983
c12424_g2_i4	galactinol synthase 4	224	20	2.18e-07	0.892
c12450_g2_i5	PREDICTED: uncharacterized protein LOC107646842	224	20	5.41e-09	0.617
c12531_g7_i1	inositol-tetrakisphosphate 1-kinase 3-like isoform X1	224	20	3.31e-12	0.8295
c12603_g1_i2	cystathionine gamma-synthase chloroplastic-like	224	6	3.43e-08	0.7517
c13728_g1_i1	sister chromatid cohesion 1 4 isoform X1	224	20	1.22e-20	0.771
c16862_g1_i1	F-box CPR30-like	224	20	4.76e-14	0.7345
c18189_g1_i1	F-box kelch-repeat At3g06240-like	224	3	7.32e-07	0.5367
c19008_g1_i1	ECERIFERUM 1	224	20	3.7e-09	0.8205
c23620_g1_i1	ENHANCED DOWNY MILDEW 2-like	224	20	2.99e-20	0.702
c24163_g1_i1	squamosa promoter-binding 7	224	20	3.06e-22	0.7145
c24262_g1_i1	probable RNA-binding EIF1AD	224	16	7.21e-07	0.6738
c25551_g1_i1	PREDICTED: uncharacterized protein LOC104243772	224	1	8.61e-06	0.6
c26122_g1_i1	GDSL esterase lipase 7-like	224	20	1.28e-09	0.5865
c4795_g1_i1	zinc finger CCCH domain-containing 39	225	1	7.95e-08	0.84
c5150_g1_i1	UDP-glycosyltransferase 91C1	225	5	1.81e-06	0.85
c5452_g1_i1	DUF246 domain-containing	225	20	2.68e-09	0.995
c12109_g3_i3	aminopeptidase M1-like	225	20	1.33e-11	0.9485
c12722_g1_i1	Cytosolic enolase 3	225	20	1.36e-07	0.9005
c13707_g1_i1	ankyrin repeat-containing At3g12360-like	225	20	9.4e-12	0.7195
c17013_g1_i1	serpin-ZX-like	225	20	1.19e-08	0.668
c20031_g1_i1	nucleolar 56-like	225	20	2.7e-09	0.792
c24845_g1_i1	chaperone dnaJ 6	225	13	1.47e-07	0.8546
c25159_g1_i1	PLASTID TRANSCRIPTIONALLY ACTIVE 12	225	20	3.94e-15	0.743
c1933_g1_i1	hypothetical protein KK1_019883	226	2	1.99e-06	0.865
c3577_g1_i1	octanoyltransferase	226	20	2.62e-08	0.8625
c6091_g1_i1	Beta-1,3-galactosyltransferase 15	226	20	1.13e-15	0.9565
c10733_g1_i1	PREDICTED: separase	226	9	2.34e-06	0.79
c10864_g2_i1	Vacuolar ATP synthase catalytic subunit-related V-ATPase-related vacuolar proton pump-related	226	20	8.05e-12	0.845
c10864_g2_i3	hypothetical protein B456_001G025400, partial	226	20	5.89e-12	0.814
c11340_g3_i4	extra-large guanine nucleotide-binding 3-like	226	20	6.68e-20	0.812
c11742_g5_i2	heat shock factor-binding 1-like	226	16	3.16e-08	0.86
c11941_g2_i1	ubiquitin-conjugating enzyme E2 34-like	226	20	3.91e-08	0.96
c12410_g4_i3	PREDICTED: uncharacterized protein LOC104235351	226	20	2.63e-10	0.9955
c16780_g1_i1	methylmalonate-semialdehyde dehydrogenase [acylating] mitochondrial-like isoform X1 [Tarenaya hassleriana]	226	20	3.15e-24	0.91
c16959_g1_i1	general transcription factor 3C polypeptide 3 isoform X1	226	20	2.06e-22	0.744
c17638_g1_i1	LOB domain-containing 16-like	226	20	3.23e-08	0.9665
c18731_g1_i1	E3 ubiquitin- ligase HERC2-like	226	20	8.36e-10	0.892
c23924_g1_i1	hypothetical protein CICLE_v10021487mg	226	20	8.69e-16	0.688
c24358_g1_i1	#NAME?	226	2	4.12e-08	0.57
c26409_g1_i1	pentatricopeptide repeat-containing At5g43820	226	20	6.89e-08	0.8335
c27474_g1_i1	TMV resistance N-like	226	20	1.28e-07	0.7795
c27772_g1_i1	prenyltransferase alpha subunit repeat-containing 1	226	20	2.83e-12	0.8735
c27849_g1_i1	F-box PP2-B15-like	226	1	2.82e-06	0.96
c4982_g1_i1	PREDICTED: uncharacterized protein LOC108193317	227	2	1.04e-10	0.695
c5507_g1_i2	secretory carrier-associated membrane 1-like	227	20	8.66e-07	0.96
c6984_g2_i1	S-type anion channel SLAH2 isoform X5	227	5	4.74e-06	0.72
c7008_g1_i3	WD repeat-containing 74-like	227	20	3.01e-13	0.8525
c8113_g1_i1	Emsy N Terminus plant Tudor-like domains-containing isoform 4	227	20	1.44e-09	0.6825
c8122_g1_i1	transport Sec24-like At3g07100	227	20	4.77e-20	0.998
c12074_g2_i1	mannosyl-oligosaccharide glucosidase GCS1-like	227	1	7.72e-06	0.78
c12684_g3_i2	4-coumarate-- ligase-like 9	227	12	2.07e-07	0.9708
c12696_g1_i6	peroxisomal (S)-2-hydroxy-acid oxidase-like	227	20	5.8e-10	0.9285
c12716_g1_i7	transcription factor bHLH140	227	19	8.35e-11	0.6168
c12859_g1_i1	methyltransferase 2 isoform X1	227	6	1.24e-06	0.845
c13324_g1_i1	zinc finger Ran-binding domain-containing 2-like isoform X1	227	20	2.52e-11	0.6545
c15460_g1_i1	hypothetical protein POPTR_0017s11860g, partial	227	10	5.91e-07	0.734
c15616_g1_i1	zinc transport	227	20	1.91e-10	0.8455
c17286_g1_i1	PREDICTED: uncharacterized protein LOC108212213	227	3	8.58e-07	0.62
c18434_g1_i1	poly [ADP-ribose] polymerase 2-like	227	20	8.79e-08	0.926
c20979_g1_i1	unnamed protein product	227	1	8.29e-06	0.79
c21281_g1_i1	PREDICTED: uncharacterized protein LOC107793020	227	20	3.77e-09	0.659
c21746_g1_i1	probable ATP-dependent RNA helicase DHX37	227	2	5.49e-07	0.715
c23348_g1_i1	polyadenylation and cleavage factor homolog 4-like isoform X2	227	20	1.65e-09	0.6215
c23915_g1_i1	pentatricopeptide repeat-containing At3g61360	227	10	1.08e-08	0.859
c24375_g1_i1	FAR1-RELATED SEQUENCE 5-like	227	20	1.65e-09	0.661
c24757_g1_i1	viral movement	227	20	3.26e-08	0.6875
c24967_g1_i1	vacuolar sorting-associated	227	20	2.26e-17	0.7545
c25658_g1_i1	urease accessory D-like isoform X4	227	20	1.64e-06	0.911
c26468_g1_i1	TMV resistance N-like	227	20	4.87e-10	0.862
c27334_g1_i1	omega-hydroxypalmitate O-feruloyl transferase-like	227	17	8.54e-07	0.9765
c28036_g1_i1	mediator of RNA polymerase II transcription subunit 15a isoform X2	227	20	3.36e-12	0.789
c28068_g1_i1	Callose synthase 9	227	20	2.32e-08	0.9755
c526_g1_i1	beta-amyrin 28-oxidase-like	228	13	1.64e-08	0.9554
c3873_g1_i2	methyltransferase 6	228	20	2.66e-10	0.94
c4895_g1_i1	dof zinc finger	228	20	1.43e-12	0.882
c8145_g1_i2	rho GTPase-activating 7 isoform X1	228	20	3.63e-11	0.931
c11908_g6_i2	PREDICTED: uncharacterized protein LOC107023823	228	20	6.83e-10	0.9125
c12267_g1_i3	WAT1-related At5g47470-like isoform X2	228	20	6.53e-07	0.8485
c12854_g1_i1	Aspartic ase 1	228	20	1.19e-09	0.724
c16711_g1_i1	ribosomal subunit partial (chloroplast)	228	20	2.91e-09	0.839
c17351_g1_i1	Ubiquitin carboxyl-terminal hydrolase 26	228	14	1.69e-07	0.8243
c17636_g1_i1	pentatricopeptide repeat-containing At1g09900	228	20	2.66e-14	0.957
c17739_g1_i1	Retrovirus-related Pol poly from transposon TNT 1-94	228	9	5.75e-08	0.5611
c19725_g1_i1	leucine-rich repeat-containing DDB_G0290503	228	20	2.79e-15	0.6645
c19776_g1_i1	A G-specific adenine DNA glycosylase	228	20	2.63e-09	0.7055
c21248_g1_i1	kinesin KP1	228	20	5.78e-10	0.904
c22060_g1_i1	NAC domain-containing 72-like	228	20	1.01e-20	0.7475
c25300_g1_i1	neuron navigator 1-like	228	1	2.47e-07	0.7
c25981_g1_i1	NAC domain-containing 78-like	228	1	6.3e-09	0.65
c27775_g1_i1	disease resistance gene NBS-LRR family	228	6	2.97e-07	0.565
c10222_g1_i2	RING-H2 zinc finger	229	20	7.31e-17	0.823
c10493_g1_i5	zinc finger (Ran-binding) family	229	20	1.99e-14	0.925
c11115_g1_i4	squalene synthase	229	10	2.62e-08	0.88
c11149_g4_i9	Ras-related Rab11A	229	20	5.01e-10	0.857
c12737_g7_i1	hypothetical protein AALP_AAs73148U000100, partial	229	1	2.64e-06	0.52
c13350_g1_i1	zinc finger CONSTANS-LIKE 3-like	229	2	2.29e-06	0.685
c14133_g1_i1	PREDICTED: uncharacterized protein LOC107023608 isoform X2	229	8	3.42e-08	0.7388
c15402_g1_i1	collinsiaIII partial	229	20	5.77e-14	0.849
c15437_g1_i1	AT-hook motif nuclear-localized 13-like	229	5	1.48e-08	0.752
c15449_g1_i1	Leucine-rich repeat-containing isoform 2	229	11	1.94e-08	0.5718
c16209_g1_i1	B3 DNA binding domain-containing partial	229	20	7.61e-27	0.849
c18396_g1_i1	DEK isoform X2	229	20	3.91e-14	0.8115
c20917_g1_i1	class IV chitinase	229	2	2.73e-07	0.785
c21324_g1_i1	F-box kelch-repeat At3g06240-like	229	3	3.24e-06	0.57
c21575_g1_i1	2-oxoisovalerate dehydrogenase subunit alpha	229	9	2.21e-07	0.6433
c23115_g1_i1	thylakoid lumenal 19 kDa chloroplastic	229	20	1.24e-08	0.9235
c23502_g1_i1	LYR motif-containing At3g19508	229	20	2.73e-10	0.88
c27300_g1_i1	unnamed protein product	229	2	1.98e-08	0.62
c481_g1_i1	uncharacterized HIT MT1300	230	20	7.59e-09	0.8035
c2821_g1_i1	nucleoside diphosphate kinase 3-like	230	2	3.97e-07	0.78
c3082_g1_i1	serine threonine- kinase pakF-like	230	20	1.08e-11	0.5845
c3698_g1_i1	unnamed protein product	230	8	1.78e-09	0.7375
c3956_g2_i2	red chlorophyll catabolite reductase	230	20	1.85e-09	0.812
c6524_g1_i1	hypothetical protein PRUPE_ppa013665mg	230	1	6.12e-09	0.58
c7180_g1_i2	E3 ubiquitin- ligase RMA1H1	230	20	2.37e-09	0.8405
c10672_g1_i1	poly(U)-specific endoribonuclease-B	230	9	7.01e-07	0.7244
c10716_g1_i1	PREDICTED: uncharacterized protein LOC107767798	230	5	4.05e-07	0.698
c10855_g5_i2	calcyclin-binding -like	230	20	3.4e-14	0.77
c11365_g7_i1	INVOLVED IN DE NOVO 2	230	20	8.88e-09	0.873
c11848_g1_i3	TOM1 2	230	20	3.28e-17	0.8595
c12444_g3_i1	PREDICTED: uncharacterized protein LOC105162974	230	5	5.89e-07	0.688
c12733_g4_i3	DNA polymerase lambda	230	11	9.9e-07	0.8727
c14500_g1_i1	BEACH domain-containing lvsC isoform X1	230	20	1.12e-26	0.904
c17990_g1_i1	PREDICTED: uncharacterized protein LOC104899132	230	20	8.75e-13	0.5665
c20918_g1_i1	cyclin-related family	230	20	2.33e-14	0.7305
c20972_g1_i1	hypothetical protein POPTR_0013s13200g	230	10	7.33e-07	0.543
c21063_g1_i1	E3 ubiquitin- ligase SHPRH	230	20	6.72e-09	0.679
c21559_g1_i1	hypothetical protein Ccrd_020692, partial	230	3	1.01e-08	0.6933
c22350_g1_i1	eukaryotic translation initiation factor 4G-like isoform X1	230	20	1.22e-09	0.743
c23180_g1_i1	HEAT repeat-containing 6	230	15	1.4e-08	0.6993
c23774_g1_i1	F-box kelch-repeat At3g23880-like	230	20	2.22e-08	0.8005
c25112_g1_i1	PREDICTED: uncharacterized protein LOC105159346	230	2	6.82e-07	0.645
c25444_g1_i1	auxin efflux carrier component 5	230	20	5.47e-09	0.6985
c25580_g1_i1	probable metal-nicotianamine transporter YSL6	230	20	2.21e-09	0.7325
c26481_g1_i1	OBERON 3	230	20	2.59e-25	0.785
c840_g1_i1	3-hydroxyisobutyryl- hydrolase mitochondrial	231	20	2.11e-10	0.759
c6964_g1_i1	serine threonine- kinase minibrain-like isoform X1	231	20	1.78e-12	0.672
c9153_g1_i2	PREDICTED: uncharacterized protein LOC108221409	231	2	4.9e-06	0.48
c9181_g1_i1	serine carboxypeptidase-like	231	2	3.18e-07	0.86
c9787_g2_i2	hypothetical protein EUGRSUZ_H03278	231	5	1.7e-07	0.68
c10795_g4_i2	transcription factor bHLH121	231	20	9.38e-08	0.958
c11441_g3_i1	unknown	231	20	1.09e-09	0.7065
c11581_g1_i6	vacuolar sorting-associated 55 homolog	231	20	1.3e-08	0.8685
c11608_g1_i2	Plasma membrane isoform 1	231	20	1.67e-07	0.8995
c11762_g4_i1	uncharacterized methyltransferase -like isoform X1	231	11	2.18e-10	0.8727
c12443_g6_i1	vesicle-associated membrane 727	231	20	5.05e-13	0.941
c12616_g6_i1	hypothetical protein ABT39_MTgene3208 (mitochondrion)	231	1	1.77e-07	0.78
c13353_g1_i1	helicase MOM1-like isoform X2	231	20	4.39e-13	0.6865
c18139_g1_i1	DNA glycosylase	231	2	1.17e-06	0.6
c20090_g1_i1	E3 SUMO- ligase MMS21	231	20	2.22e-30	0.807
c21272_g1_i1	hypothetical protein PRUPE_ppa018255mg	231	8	3.04e-06	0.805
c22818_g1_i1	ubiquitin carboxyl-terminal hydrolase 15-like isoform X1	231	20	1.88e-11	0.6735
c22856_g1_i1	pentatricopeptide repeat-containing chloroplastic	231	20	4.63e-38	0.925
c25428_g1_i1	uncharacterized mitochondrial g00810-like	231	11	4.94e-07	0.79
c26674_g1_i1	PREDICTED: uncharacterized protein LOC104896428	231	12	2.11e-08	0.5725
c27278_g1_i1	F-box LRR-repeat 14	231	20	1.01e-19	0.866
c1719_g1_i1	mitogen-activated kinase 20	232	20	3.75e-20	0.6525
c4482_g1_i1	F-box CPR30-like	232	1	3.52e-10	0.66
c5419_g1_i1	transducin WD-40 repeat-containing	232	20	5.76e-10	0.644
c6365_g1_i1	AKAP7 2 5 RNA ligase-like domain	232	20	1.24e-12	0.7885
c10484_g1_i4	cytochrome P450	232	20	1.29e-09	0.903
c11685_g3_i3	ABC transporter F family member 3	232	20	6e-14	0.9815
c11993_g1_i27	probable membrane-associated kinase regulator 1	232	17	5.69e-11	0.6871
c12202_g5_i1	hypothetical protein KK1_025683, partial	232	7	3.7e-09	0.8429
c12225_g3_i1	FRIGIDA 3	232	20	1.62e-10	0.9335
c12274_g3_i1	S-adenosylmethionine decarboxylase uORF	232	20	2.97e-07	0.945
c12712_g2_i2	AP2-like ethylene-responsive transcription factor AIL6	232	20	5.84e-09	0.8785
c12820_g4_i1	alpha-amylase-like	232	20	1.19e-09	0.8035
c13177_g1_i1	probable LRR receptor-like serine threonine- kinase At3g47570	232	20	1.31e-09	0.657
c15552_g1_i1	homeobox-DDT domain RLT2-like isoform X8	232	19	2.8e-08	0.6858
c16122_g1_i1	PREDICTED: uncharacterized protein LOC107951222 isoform X2	232	20	5.84e-08	0.7835
c16178_g1_i1	PREDICTED: uncharacterized protein LOC107860493	232	20	1.52e-12	0.6115
c18386_g1_i1	probable receptor kinase At5g47070 isoform X1	232	20	1.17e-14	0.7935
c20737_g1_i1	F-box kelch-repeat At3g23880-like	232	20	5.77e-10	0.624
c21031_g1_i1	thioredoxin-related partial	232	20	6.15e-09	0.951
c21754_g1_i1	trafficking particle complex subunit 10 isoform X2	232	20	2.3e-33	0.915
c21917_g1_i1	katanin p80 WD40 repeat-containing subunit B1 homolog isoform X1	232	3	6.37e-07	0.58
c22659_g1_i1	DDT domain-containing PTM-like	232	16	3.74e-08	0.7463
c26411_g1_i1	ABIL2	232	20	4.51e-10	0.897
c27795_g1_i1	AAA-ATPase At2g46620-like	232	20	1.82e-15	0.746
c3188_g1_i1	ethylene response factor	233	1	9.82e-06	0.95
c5700_g1_i1	histone H4- partial	233	18	6.6e-07	0.9922
c12221_g1_i10	5-methylthioadenosine S-adenosylhomocysteine deaminase-like isoform X1	233	20	7.86e-11	0.9555
c12780_g3_i1	beta-D-glucosyl crocetin beta-1,6-glucosyltransferase-like	233	20	4.4e-15	0.791
c12792_g1_i1	disease resistance	233	3	8.05e-06	0.73
c12860_g8_i1	Syntaxin-binding 5	233	16	1.12e-07	0.685
c15139_g1_i1	phosphoacetylglucosamine mutase-like	233	20	5.71e-09	0.94
c17519_g1_i1	chloroplastic isoform X2	233	2	8.36e-06	0.76
c17902_g1_i1	hypothetical protein DCAR_020446	233	20	1.68e-15	0.884
c18563_g1_i1	Uncharacterized protein isoform 1	233	18	2.91e-07	0.9217
c19218_g1_i1	F-box At1g49610	233	18	3.55e-07	0.7061
c20492_g1_i1	50S ribosomal chloroplastic	233	20	1.1e-22	0.7855
c20620_g1_i1	zinc finger CCCH domain	233	20	6.05e-14	0.621
c22125_g1_i1	probable histone	233	20	2.65e-13	0.96
c22397_g1_i1	GDP-fucose O-fucosyltransferase	233	20	2.89e-14	0.6955
c24970_g1_i1	PREDICTED: uncharacterized protein LOC105118267 isoform X4	233	20	3.37e-16	0.746
c26328_g1_i1	transcription factor bHLH112 isoform X1	233	20	8.26e-16	0.6595
c27942_g1_i1	dynamin-related 1E	233	20	7.97e-07	0.97
c27975_g1_i1	pleiotropic drug resistance 1-like	233	20	1.17e-07	0.804
c3607_g1_i1	TMV resistance N-like	234	20	8.61e-08	0.578
c7105_g1_i2	PREDICTED: uncharacterized protein LOC104121189	234	11	7.07e-07	0.8427
c8968_g1_i1	WD repeat-containing 70	234	20	1.99e-08	0.958
c11529_g3_i6	casein kinase II subunit alpha-like	234	20	9.96e-08	0.9095
c11977_g3_i2	Plant self-incompatibility S1	234	20	4.21e-10	0.568
c11997_g2_i6	exocyst complex component EXO70B1-like	234	20	5.76e-12	0.6565
c12111_g1_i11	pentatricopeptide repeat-containing mitochondrial	234	2	1.67e-06	0.96
c12526_g3_i2	hypothetical protein CISIN_1g032545mg	234	20	6.89e-08	0.7755
c12973_g1_i1	DNA-directed RNA polymerase III subunit RPC5	234	4	4.73e-07	0.8225
c14449_g1_i1	cytochrome P450 CYP749A22-like	234	20	4.38e-20	0.8295
c15464_g1_i1	orf174 (mitochondrion)	234	2	2.61e-08	0.675
c15690_g1_i1	PREDICTED: uncharacterized protein LOC100254089 isoform X1	234	3	3.99e-06	0.59
c16497_g1_i1	MAG2-interacting 2	234	20	4.62e-24	0.783
c17541_g1_i1	Sn1-specific diacylglycerol lipase alpha	234	4	5.41e-07	0.6975
c18238_g1_i1	PREDICTED: uncharacterized protein LOC107819009	234	20	4.92e-19	0.9495
c23547_g1_i1	probable disease resistance At5g45490	234	2	5.15e-06	0.63
c23956_g1_i1	PREDICTED: uncharacterized protein LOC100241772	234	1	9.86e-06	0.58
c23968_g1_i1	PREDICTED: uncharacterized protein LOC100248155	234	7	1.42e-09	0.6043
c425_g1_i1	FIP1[V] isoform X1	235	20	1.5e-09	0.8745
c2009_g1_i1	Serine threonine- kinase BIK1	235	6	1.35e-08	0.5483
c11206_g1_i9	PREDICTED: uncharacterized protein LOC100242538	235	20	2.04e-10	0.8475
c11311_g5_i1	Zinc metallo ase aureolysin	235	20	3.54e-20	0.867
c11341_g3_i3	LOB domain-containing 41	235	20	2.41e-07	0.992
c11926_g1_i5	hypothetical protein POPTR_0019s13970g	235	1	7.28e-07	0.82
c12339_g1_i1	WPP domain-associated	235	20	3.92e-10	0.7745
c12548_g4_i1	PREDICTED: uncharacterized protein LOC104089428	235	20	7.56e-10	0.675
c12568_g3_i1	Calcineurin-like metallo-phosphoesterase superfamily	235	20	4.17e-13	0.783
c12588_g1_i2	DEAD-box ATP-dependent RNA helicase 46 isoform X1	235	8	4.05e-06	0.83
c12687_g3_i12	dirigent 22-like	235	20	2.08e-07	0.854
c12855_g3_i1	60S ribosomal L19-1	235	20	1.31e-10	0.973
c13368_g1_i1	PHOTOPERIOD-INDEPENDENT EARLY FLOWERING 1-like isoform X1	235	20	6.17e-13	0.6495
c15260_g1_i1	hypothetical protein SELMODRAFT_73110, partial	235	2	5.8e-06	0.705
c16039_g1_i1	Methyltransferase type 11	235	20	8.16e-39	0.8885
c17502_g1_i1	PREDICTED: LOW QUALITY PROTEIN: protein NLP3-like	235	1	4.77e-06	0.7
c18552_g1_i1	sister chromatid cohesion PDS5 homolog A isoform X3	235	20	3.86e-15	0.766
c23750_g1_i1	arginyl-tRNA-- transferase 1 isoform X2	235	20	1.69e-14	0.6915
c23890_g1_i1	beta-amylase 7	235	1	1.06e-07	0.74
c24107_g1_i1	cytosolic sulfotransferase 5-like	235	20	7.9e-14	0.778
c24297_g1_i1	lysine-specific demethylase JMJ16	235	20	5.06e-09	0.6445
c25508_g1_i1	xaa-Pro dipeptidase	235	20	1.3e-09	0.744
c50_g1_i1	cyclopropane fatty acid synthase	236	20	1.33e-09	1
c3929_g1_i1	glutamic acid-rich -like	236	7	2.43e-07	0.9857
c5962_g1_i1	Proteasome inhibitor-related	236	15	2.96e-10	0.702
c6838_g1_i1	transport SEC31 homolog B-like	236	20	2.69e-07	0.7635
c12063_g1_i13	vacuolar sorting-associated 52 A	236	20	2.23e-09	0.96
c12242_g5_i1	choline ethanolaminephosphotransferase 1	236	20	2.24e-08	1
c12292_g10_i1	Glucose-methanol-choline oxidoreductase family isoform 1	236	4	5.72e-10	0.7125
c12528_g9_i1	phosphatidylcholine:diacylglycerol cholinephosphotransferase 1-like	236	20	1.99e-17	0.82
c12636_g1_i2	small heat-shock	236	20	6.46e-15	0.6855
c12639_g2_i5	PREDICTED: uncharacterized protein LOC107423759	236	20	4.17e-10	0.536
c12897_g3_i1	coiled-coil domain-containing R3HCC1L	236	2	2.91e-06	0.87
c14366_g1_i1	ubinuclein-1-like isoform X2	236	20	1.3e-13	0.862
c14421_g1_i1	F-box kelch-repeat At4g19930-like	236	2	1.51e-09	0.63
c17413_g1_i1	anthocyanidin reductase	236	17	2.91e-09	0.8982
c19186_g1_i1	nuclear pore complex GP210	236	20	2.89e-22	0.804
c19706_g1_i1	CDC73 homolog	236	20	4.5e-13	0.846
c20835_g1_i1	LRR- partial	236	12	3.61e-07	0.9
c20978_g1_i1	ATP-dependent 6-phosphofructokinase 3-like	236	2	4.26e-06	0.84
c22573_g1_i1	integrator complex subunit 9 homolog	236	4	1.51e-06	0.63
c22598_g1_i1	hypothetical protein DCAR_001524	236	1	1.35e-17	0.91
c23128_g1_i1	F-box LRR-repeat 3-like	236	20	7.82e-11	0.629
c23161_g1_i1	F-box CPR30-like	236	1	2.26e-06	0.58
c23541_g1_i1	serine threonine- kinase Nek5-like isoform X1	236	3	6.27e-09	0.6367
c25324_g1_i1	probable LRR receptor-like serine threonine- kinase At1g12460	236	20	3.64e-10	0.8245
c25532_g1_i1	ribonuclease H At1g65750 partial	236	10	1.21e-06	0.627
c25629_g1_i1	endoglucanase 10	236	9	2.05e-08	0.7378
c27697_g1_i1	pentatricopeptide repeat-containing At1g02150	236	3	1.05e-06	0.69
c3568_g1_i1	IAA-alanine resistance 1	237	20	3.02e-14	0.884
c6574_g1_i1	PREDICTED: OBERON-like protein	237	1	2.03e-06	0.8
c7020_g1_i1	PREDICTED: uncharacterized protein LOC107814210	237	3	2.53e-06	0.63
c11657_g1_i3	UDP-D-apiose UDP-D-xylose synthase 2	237	20	3.02e-10	0.994
c12444_g3_i2	probable cyclin-dependent serine threonine- kinase DDB_G0292550	237	20	1.19e-12	0.655
c12497_g1_i4	AGAMOUS like	237	4	8.73e-06	0.87
c12542_g1_i1	PREDICTED: uncharacterized protein LOC107421413	237	1	9.94e-06	0.51
c12809_g2_i2	RING finger 10 isoform X1	237	20	4.69e-07	0.898
c15016_g1_i1	pre-mRNA-splicing factor ATP-dependent RNA helicase DHX16	237	1	9.95e-06	0.92
c15214_g1_i1	RING finger and CHY zinc finger domain-containing 1 isoform 1	237	20	1.33e-18	0.94
c15622_g1_i1	PREDICTED: uncharacterized protein LOC104595407	237	20	2.71e-15	0.618
c15669_g1_i1	glucan endo-1,3-beta-glucosidase 8	237	6	1.03e-07	0.74
c16366_g1_i1	ethylene-responsive transcription factor RAP2-12-like	237	19	1.37e-09	0.6658
c17241_g1_i1	Beta- Kelch repeat type Development cell death Kelch Kelch-type beta propeller isoform 1	237	13	2.11e-07	0.6662
c18669_g1_i1	PREDICTED: uncharacterized protein LOC107432788 isoform X4	237	18	1.97e-09	0.6378
c22438_g1_i1	1-aminocyclopropane-1-carboxylate oxidase homolog 4-like	237	1	3.14e-06	0.83
c24720_g1_i1	UBP1-associated s 1C	237	20	6.01e-11	0.8265
c25138_g1_i1	PREDICTED: uncharacterized protein LOC101307011	237	2	1.61e-07	0.585
c26029_g1_i1	ankyrin repeat-containing At3g12360-like	237	20	8.53e-10	0.615
c8669_g1_i2	PREDICTED: uncharacterized protein LOC107410532 isoform X1	238	20	9.47e-14	0.9815
c8700_g1_i2	pentatricopeptide repeat-containing At1g76280 isoform X1	238	20	1.67e-14	0.82
c10383_g1_i2	hypothetical protein GlmaxMp03 (mitochondrion)	238	1	2.18e-07	0.7
c11111_g2_i4	RNA-directed DNA polymerase homolog	238	15	2.06e-07	0.7653
c11138_g4_i5	Polypeptide N-acetylgalactosaminyltransferase 35A	238	20	1.97e-09	0.9055
c11484_g3_i4	hypothetical protein B456_007G233400	238	1	1.37e-09	0.81
c11513_g5_i3	nuclear export mediator factor Nemf	238	20	3.27e-12	0.678
c11593_g7_i1	acetyl- -benzylalcohol acetyltransferase-like	238	20	1.15e-10	0.697
c11765_g1_i2	clavaminate synthase At3g21360	238	5	1.79e-10	0.696
c12344_g1_i2	transcription factor partial	238	1	6.48e-06	0.92
c12876_g4_i7	U1 small nuclear ribonucleo C-like	238	20	5.83e-17	0.9775
c15413_g1_i1	octicosapeptide Phox Bem1p domain-containing family	238	12	2.36e-08	0.5942
c16059_g1_i1	tetratricopeptide repeat 27 homolog	238	20	2.77e-12	0.7715
c17082_g1_i1	WRKY4 transcription factor	238	5	1.29e-06	0.896
c21194_g1_i1	proline- glutamic acid- and leucine-rich 1-like	238	3	3.61e-06	0.5967
c21591_g1_i1	vitamin K-dependent S-like	238	20	2.25e-24	0.704
c23992_g1_i1	formimidoyltransferase-cyclodeaminase-like	238	20	1.87e-21	0.8375
c25046_g1_i1	splicing arginine serine-rich 19	238	20	1.55e-09	0.687
c26099_g1_i1	exosome complex exonuclease RRP44	238	20	6.64e-21	0.89
c26624_g1_i1	Phospholipid-transporting ATPase 3	238	13	7.24e-13	0.8392
c27342_g1_i1	receptor kinase At5g59670 [Erythranthe guttata]	238	3	6.13e-07	0.9
c27827_g1_i1	photosynthetic NDH subunit of lumenal location chloroplastic-like	238	8	2e-10	0.7863
c1161_g1_i1	probable pectin methyltransferase QUA2	239	4	5.3e-08	0.795
c6157_g1_i1	perakine reductase-like	239	20	1.77e-08	0.767
c8354_g1_i1	unnamed protein product	239	1	3.44e-06	0.86
c10154_g1_i1	E3 ubiquitin- ligase RNF4	239	3	2.72e-06	0.7533
c10713_g1_i1	hypothetical protein	239	1	3.81e-06	0.66
c10859_g1_i2	derlin-1	239	20	3.95e-11	0.677
c11441_g3_i2	hypothetical protein MIMGU_mgv1a011857mg	239	20	1.52e-10	0.8035
c11519_g2_i5	aldose 1-epimerase-like	239	9	2.08e-06	0.8544
c11780_g2_i7	FAD synthase	239	1	1.19e-06	0.82
c12144_g1_i3	Concanavalin A-like lectin glucanase superfamily	239	1	6.93e-07	1
c12449_g7_i5	hypothetical protein L484_009465	239	20	2.72e-11	0.803
c12594_g2_i8	ethylene-responsive transcription factor ERF105-like	239	2	1.62e-06	0.78
c12651_g1_i11	glucose-induced degradation 8 homolog	239	20	3.57e-11	0.8135
c12781_g7_i3	serine threonine- kinase HT1-like	239	20	1.63e-10	0.8675
c12802_g4_i2	zinc finger CONSTANS-LIKE 2	239	5	4.83e-07	0.762
c13127_g1_i1	poly [ADP-ribose] polymerase 2	239	20	5.37e-10	0.842
c13623_g1_i1	SPOC domain Transcription elongation factor S-II isoform 2	239	8	6.35e-08	0.5775
c14480_g1_i1	hypothetical protein PHAVU_001G092200g	239	20	6.09e-11	0.881
c16621_g1_i1	poly [ADP-ribose] polymerase 2-like	239	20	2.73e-17	0.7325
c17017_g1_i1	5 -nucleotidase domain-containing DDB_G0275467-like	239	13	1.03e-06	0.7069
c18166_g1_i1	#NAME?	239	20	1.61e-14	0.661
c18222_g1_i1	pentatricopeptide repeat-containing chloroplastic	239	19	3.28e-09	0.8642
c18916_g1_i1	ribosomal S7 (chloroplast)	239	20	1.81e-10	0.887
c22957_g1_i1	histone-lysine N-methyltransferase ASHH2-like isoform X1	239	20	1.74e-25	0.7585
c23696_g1_i1	DNA mismatch repair MSH5 isoform X5	239	20	1.93e-10	0.8565
c24010_g1_i1	methyltransferase 25 isoform X1	239	20	3.2e-18	0.817
c25933_g1_i1	21 kDa	239	20	2.69e-21	0.7315
c26426_g1_i1	root cap late embryogenesis	239	20	8.37e-09	0.708
c26582_g1_i1	methyl- -binding domain-containing 9 isoform X1	239	6	2.97e-06	0.8483
c27547_g1_i1	cellulose synthase D3	239	20	7.23e-08	1
c27819_g1_i1	FBD-associated F-box At5g56400 isoform X2	239	5	2.12e-08	0.63
c27834_g1_i1	hypothetical protein MANES_12G058900	239	1	5.74e-06	0.79
c519_g1_i1	ribulose bisphosphate carboxylase oxygenase chloroplastic-like	240	4	3.54e-06	0.7125
c922_g1_i1	sphingoid long-chain bases kinase mitochondrial-like isoform X1	240	20	4.11e-10	0.807
c6085_g1_i2	DET1- and DDB1-associated 1	240	20	3.35e-18	0.8645
c8099_g2_i1	actin-like isoform X2	240	20	1.57e-09	0.914
c8810_g2_i1	ankyrin repeat-containing At3g12360-like	240	20	2.41e-13	0.7175
c10864_g2_i2	Vacuolar ATP synthase catalytic subunit-related V-ATPase-related vacuolar proton pump-related	240	20	5.26e-16	0.8165
c11238_g2_i1	hypothetical protein L484_019288	240	7	6.07e-08	0.68
c11601_g7_i1	2-alkenal reductase (NADP(+)-dependent)-like	240	20	1.32e-09	0.7525
c11666_g2_i3	auxin-resistance partial	240	20	1.14e-12	0.964
c11909_g1_i1	alcohol dehydrogenase-like 7	240	20	8.46e-08	0.972
c18645_g1_i1	SEUSS transcriptional co-regulator	240	20	4.59e-14	0.7215
c23102_g1_i1	pentatricopeptide repeat-containing At3g01580	240	6	4.82e-07	0.6967
c26206_g1_i1	golgin candidate 1	240	11	1.68e-08	0.6782
c27011_g1_i1	LRR receptor-like serine threonine- kinase GSO2	240	20	4.58e-11	0.724
c2509_g1_i1	elongator complex 6	241	20	4.64e-07	0.7245
c3412_g1_i1	LRR- partial	241	6	1.33e-06	0.6467
c4256_g1_i2	hypothetical protein CICLE_v10031282mg	241	2	5.13e-07	0.5
c7215_g1_i1	probable phosphate dikinase regulatory chloroplastic	241	16	5.52e-07	0.8994
[truncated: 37,856 more rows]
